# Supplementary material for: Genetic Diversity of Indigenous Pigs from South China Area Revealed by SNP Array
Source: Animals (Basel). 2019 Jun 16;9(6):361. doi: 10.3390/ani9060361 (PMC6616596; doi:10.3390/ani9060361)
Supplement: Supplementary file 1 [file animals-09-00361-s001.zip › Supplementary Materials-animals-498952/Table S1-S5.xlsx]

## Sheet: Table S1
Table S1 The genetic distance of each individual
Individuals	DRC1	DRC2	DRC3	DRC4	DRC5	DRC6	DRC7	DRC8	DRC9	DRC10	DRC11	DRC12	DRC13	DRC14	DRC15	DRC16	DRC17	DRC18	DRC19	DRC20	DRC21	DRC22	DRC23	DRC24	DRC25	DRC26	DRC27	DRC28	DRC29	DRC30	DRC31	DRC32	DRC33	DRC34	DRC35	DRC36	DRC37	DRC38	DRC39	DRC40	DRC41	DRC42	DRC43	DRC44	DRC45	DRC46	DRC47	DRC48	DRC49
DRC1	0	0.245459	0.241522	0.250834	0.242619	0.240293	0.262521	0.236818	0.269279	0.259204	0.246936	0.245152	0.263226	0.271151	0.260353	0.238976	0.222982	0.256607	0.269357	0.240231	0.26155	0.268253	0.264835	0.249939	0.26524	0.267767	0.255179	0.257487	0.264032	0.26545	0.256739	0.259663	0.259989	0.252583	0.254951	0.252601	0.253154	0.260498	0.251816	0.252555	0.224867	0.243109	0.252696	0.247899	0.245455	0.264888	0.266508	0.262191	0.262996
DRC2	0.245459	0	0.241123	0.209125	0.22734	0.211963	0.260539	0.242496	0.275844	0.252305	0.228246	0.2458	0.267024	0.258451	0.259097	0.23285	0.245171	0.246958	0.254852	0.248027	0.278999	0.266544	0.276897	0.268371	0.279342	0.275087	0.275977	0.273144	0.281075	0.279924	0.265631	0.275052	0.270962	0.271296	0.275775	0.262107	0.275447	0.267754	0.278838	0.251964	0.233399	0.247263	0.261533	0.251068	0.260508	0.267989	0.263175	0.266661	0.26425
DRC3	0.241522	0.241123	0	0.23745	0.238441	0.236018	0.252482	0.243636	0.265403	0.244333	0.228711	0.231187	0.250147	0.252877	0.258317	0.218713	0.213633	0.248377	0.252117	0.247973	0.274799	0.273674	0.259672	0.251233	0.256672	0.267713	0.269584	0.260746	0.261042	0.264648	0.257225	0.261779	0.265715	0.25313	0.261045	0.253259	0.267502	0.268782	0.257829	0.259033	0.243824	0.250061	0.250865	0.246167	0.246461	0.26164	0.266421	0.263306	0.267514
DRC4	0.250834	0.209125	0.23745	0	0.233702	0.218593	0.262926	0.242992	0.267892	0.251593	0.209435	0.238735	0.258553	0.26776	0.272284	0.243859	0.233937	0.247256	0.252859	0.244445	0.278905	0.272301	0.278375	0.269241	0.270295	0.277501	0.278064	0.268799	0.281918	0.279422	0.273519	0.26578	0.27724	0.269727	0.269683	0.273751	0.274555	0.268509	0.273783	0.264512	0.233422	0.25119	0.24148	0.247019	0.245118	0.262267	0.263413	0.249853	0.261155
DRC5	0.242619	0.22734	0.238441	0.233702	0	0.200199	0.252541	0.235959	0.265603	0.247031	0.22019	0.240026	0.255878	0.26635	0.263112	0.247438	0.237547	0.256917	0.264634	0.245794	0.273777	0.270183	0.275645	0.266848	0.26312	0.276704	0.27356	0.270613	0.272575	0.276203	0.267567	0.271609	0.270808	0.260615	0.26338	0.266085	0.263417	0.268753	0.267501	0.249558	0.245279	0.261173	0.26915	0.260775	0.251799	0.269836	0.261031	0.270663	0.26625
DRC6	0.240293	0.211963	0.236018	0.218593	0.200199	0	0.248539	0.231486	0.266784	0.244086	0.215158	0.235217	0.257641	0.250773	0.25558	0.239273	0.23973	0.255743	0.250356	0.237909	0.268248	0.255567	0.263669	0.253152	0.261008	0.261255	0.263105	0.260623	0.263979	0.257072	0.253738	0.262462	0.260506	0.24873	0.264284	0.24838	0.26107	0.25043	0.258352	0.249582	0.236468	0.239121	0.256168	0.248292	0.240214	0.259657	0.263857	0.258918	0.266283
DRC7	0.262521	0.260539	0.252482	0.262926	0.252541	0.248539	0	0.258273	0.222078	0.226029	0.251428	0.250988	0.219366	0.25404	0.235322	0.255499	0.250202	0.25504	0.256723	0.260073	0.26811	0.263263	0.268157	0.257578	0.265535	0.272698	0.267361	0.262812	0.272713	0.264328	0.252705	0.264331	0.257912	0.259089	0.264449	0.252386	0.258213	0.26203	0.268014	0.259039	0.25509	0.245905	0.264889	0.260714	0.252788	0.265602	0.265165	0.268781	0.269407
DRC8	0.236818	0.242496	0.243636	0.242992	0.235959	0.231486	0.258273	0	0.261584	0.249056	0.248548	0.22952	0.253411	0.262461	0.259245	0.238395	0.229663	0.243705	0.249271	0.207935	0.268805	0.26184	0.268545	0.264624	0.266237	0.270186	0.273599	0.264609	0.27757	0.267372	0.26076	0.26319	0.272761	0.263055	0.265795	0.258176	0.270394	0.264769	0.270827	0.246072	0.239919	0.244146	0.258106	0.245944	0.249319	0.272656	0.273513	0.270505	0.273525
DRC9	0.269279	0.275844	0.265403	0.267892	0.265603	0.266784	0.222078	0.261584	0	0.243438	0.269996	0.26678	0.217032	0.255352	0.253214	0.263656	0.266839	0.252617	0.251274	0.265232	0.286567	0.283623	0.278205	0.275678	0.275158	0.280036	0.288376	0.27624	0.289774	0.279882	0.267166	0.279934	0.270578	0.274806	0.271029	0.26753	0.27377	0.274855	0.273704	0.259745	0.263469	0.263898	0.267654	0.26717	0.255823	0.282381	0.281004	0.271727	0.278004
DRC10	0.259204	0.252305	0.244333	0.251593	0.247031	0.244086	0.226029	0.249056	0.243438	0	0.263135	0.243417	0.231807	0.252132	0.233599	0.235011	0.249779	0.252789	0.254662	0.243365	0.276557	0.265239	0.270375	0.263938	0.261039	0.270578	0.267663	0.273797	0.275166	0.273009	0.264011	0.264386	0.26567	0.259986	0.263282	0.260236	0.257326	0.262839	0.272578	0.251037	0.249969	0.251516	0.255695	0.256302	0.254621	0.262051	0.268444	0.266199	0.272378
DRC11	0.246936	0.228246	0.228711	0.209435	0.22019	0.215158	0.251428	0.248548	0.269996	0.263135	0	0.247139	0.259379	0.264913	0.267857	0.244398	0.240652	0.258919	0.266577	0.247036	0.271979	0.268105	0.275263	0.267309	0.267724	0.272602	0.275026	0.268032	0.271949	0.275864	0.272348	0.267464	0.277496	0.26042	0.273221	0.261234	0.262718	0.268629	0.275036	0.27281	0.238508	0.241752	0.258991	0.255256	0.251122	0.265283	0.269017	0.256359	0.265901
DRC12	0.245152	0.2458	0.231187	0.238735	0.240026	0.235217	0.250988	0.22952	0.26678	0.243417	0.247139	0	0.261044	0.256973	0.260965	0.240041	0.234321	0.240104	0.255955	0.221371	0.260977	0.259858	0.264997	0.258785	0.253701	0.262585	0.268534	0.258213	0.257656	0.260483	0.260561	0.248786	0.260994	0.260159	0.247842	0.260686	0.260227	0.257418	0.262913	0.24965	0.233335	0.25143	0.24984	0.241585	0.245973	0.271243	0.274746	0.26875	0.26694
DRC13	0.263226	0.267024	0.250147	0.258553	0.255878	0.257641	0.219366	0.253411	0.217032	0.231807	0.259379	0.261044	0	0.256229	0.243304	0.254355	0.258719	0.244939	0.247224	0.258136	0.271178	0.272218	0.268668	0.270303	0.266266	0.270512	0.280054	0.273107	0.268507	0.269312	0.265233	0.271952	0.260475	0.265566	0.261645	0.267063	0.268089	0.262992	0.269365	0.264332	0.255909	0.261437	0.266464	0.260123	0.253716	0.280633	0.280778	0.267554	0.271154
DRC14	0.271151	0.258451	0.252877	0.26776	0.26635	0.250773	0.25404	0.262461	0.255352	0.252132	0.264913	0.256973	0.256229	0	0.217424	0.254904	0.260733	0.264315	0.269701	0.265111	0.275535	0.277622	0.262984	0.258611	0.265707	0.265243	0.275258	0.273641	0.272955	0.262753	0.25655	0.273142	0.262743	0.265933	0.280793	0.263654	0.265468	0.268176	0.261425	0.266694	0.263332	0.272291	0.266056	0.257028	0.259855	0.273377	0.266906	0.262025	0.27849
DRC15	0.260353	0.259097	0.258317	0.272284	0.263112	0.25558	0.235322	0.259245	0.253214	0.233599	0.267857	0.260965	0.243304	0.217424	0	0.249681	0.256362	0.253483	0.26323	0.260693	0.276869	0.276846	0.263243	0.264207	0.264421	0.272239	0.269366	0.272345	0.274145	0.267553	0.257262	0.274127	0.26329	0.264171	0.272044	0.257407	0.263479	0.266745	0.262712	0.253665	0.258564	0.253401	0.261143	0.247023	0.254285	0.265765	0.270061	0.270791	0.268139
DRC16	0.238976	0.23285	0.218713	0.243859	0.247438	0.239273	0.255499	0.238395	0.263656	0.235011	0.244398	0.240041	0.254355	0.254904	0.249681	0	0.219455	0.239821	0.248102	0.237864	0.2748	0.270061	0.265521	0.253595	0.258742	0.273105	0.271566	0.270358	0.26731	0.269899	0.257699	0.265907	0.269763	0.268598	0.255061	0.25008	0.261759	0.263583	0.267532	0.25035	0.238952	0.248663	0.254061	0.241958	0.254092	0.271856	0.270045	0.260697	0.26858
DRC17	0.222982	0.245171	0.213633	0.233937	0.237547	0.23973	0.250202	0.229663	0.266839	0.249779	0.240652	0.234321	0.258719	0.260733	0.256362	0.219455	0	0.242026	0.250428	0.232987	0.279903	0.267189	0.263646	0.264328	0.263976	0.266132	0.274012	0.269179	0.26785	0.270126	0.2609	0.273233	0.267711	0.258092	0.261253	0.263017	0.266258	0.27118	0.2642	0.25452	0.233749	0.240274	0.249558	0.238501	0.247663	0.268704	0.264845	0.259357	0.255145
DRC18	0.256607	0.246958	0.248377	0.247256	0.256917	0.255743	0.25504	0.243705	0.252617	0.252789	0.258919	0.240104	0.244939	0.264315	0.253483	0.239821	0.242026	0	0.210136	0.245728	0.267788	0.266779	0.268419	0.264247	0.267657	0.268782	0.276894	0.270582	0.274922	0.265856	0.267392	0.27037	0.274754	0.26222	0.26391	0.264003	0.262975	0.266669	0.269121	0.260148	0.250436	0.256761	0.260743	0.24719	0.253693	0.288007	0.277562	0.270722	0.267158
DRC19	0.269357	0.254852	0.252117	0.252859	0.264634	0.250356	0.256723	0.249271	0.251274	0.254662	0.266577	0.255955	0.247224	0.269701	0.26323	0.248102	0.250428	0.210136	0	0.260919	0.278797	0.276905	0.281909	0.266071	0.270932	0.283549	0.2913	0.272875	0.287134	0.280294	0.278832	0.272653	0.276014	0.269507	0.268605	0.269242	0.274016	0.273198	0.273855	0.258057	0.253991	0.264008	0.271129	0.263011	0.262379	0.286781	0.290811	0.262433	0.26952
DRC20	0.240231	0.248027	0.247973	0.244445	0.245794	0.237909	0.260073	0.207935	0.265232	0.243365	0.247036	0.221371	0.258136	0.265111	0.260693	0.237864	0.232987	0.245728	0.260919	0	0.275654	0.268292	0.265912	0.265766	0.267537	0.274573	0.263851	0.267599	0.270132	0.270775	0.26171	0.267467	0.265864	0.257955	0.249148	0.26398	0.263877	0.268658	0.275124	0.25413	0.239115	0.249043	0.261672	0.250104	0.254258	0.268899	0.263565	0.270155	0.271187
DRC21	0.26155	0.278999	0.274799	0.278905	0.273777	0.268248	0.26811	0.268805	0.286567	0.276557	0.271979	0.260977	0.271178	0.275535	0.276869	0.2748	0.279903	0.267788	0.278797	0.275654	0	0.21072	0.22351	0.215869	0.209169	0.217958	0.215602	0.122781	0.205693	0.226646	0.237781	0.213581	0.223277	0.229485	0.214653	0.228952	0.199701	0.213845	0.233611	0.268378	0.26407	0.270536	0.27469	0.27571	0.263098	0.286808	0.276486	0.275036	0.279062
DRC22	0.268253	0.266544	0.273674	0.272301	0.270183	0.255567	0.263263	0.26184	0.283623	0.265239	0.268105	0.259858	0.272218	0.277622	0.276846	0.270061	0.267189	0.266779	0.276905	0.268292	0.21072	0	0.223029	0.221685	0.216968	0.202783	0.222839	0.203925	0.205874	0.240307	0.230867	0.226642	0.223295	0.230457	0.231505	0.224634	0.216921	0.219429	0.239202	0.258709	0.263407	0.260571	0.266348	0.275069	0.25852	0.281352	0.273038	0.281233	0.274835
DRC23	0.264835	0.276897	0.259672	0.278375	0.275645	0.263669	0.268157	0.268545	0.278205	0.270375	0.275263	0.264997	0.268668	0.262984	0.263243	0.265521	0.263646	0.268419	0.281909	0.265912	0.22351	0.223029	0	0.205532	0.206821	0.218348	0.212928	0.22311	0.195159	0.207128	0.217763	0.210952	0.225202	0.206654	0.230502	0.232526	0.214242	0.220727	0.216388	0.262558	0.259132	0.261701	0.264956	0.263494	0.248385	0.284701	0.27781	0.277437	0.283138
DRC24	0.249939	0.268371	0.251233	0.269241	0.266848	0.253152	0.257578	0.264624	0.275678	0.263938	0.267309	0.258785	0.270303	0.258611	0.264207	0.253595	0.264328	0.264247	0.266071	0.265766	0.215869	0.221685	0.205532	0	0.210333	0.201549	0.199914	0.203854	0.201909	0.214322	0.208793	0.201524	0.227936	0.204727	0.216706	0.203026	0.212736	0.211405	0.227319	0.260185	0.247296	0.249578	0.260913	0.261475	0.252508	0.272161	0.268092	0.275236	0.261879
DRC25	0.26524	0.279342	0.256672	0.270295	0.26312	0.261008	0.265535	0.266237	0.275158	0.261039	0.267724	0.253701	0.266266	0.265707	0.264421	0.258742	0.263976	0.267657	0.270932	0.267537	0.209169	0.216968	0.206821	0.210333	0	0.199794	0.214177	0.211879	0.223381	0.219429	0.222561	0.204609	0.219024	0.199795	0.227158	0.220692	0.203643	0.224152	0.219242	0.263929	0.26331	0.264673	0.263054	0.261126	0.246299	0.28339	0.272953	0.275363	0.277602
DRC26	0.267767	0.275087	0.267713	0.277501	0.276704	0.261255	0.272698	0.270186	0.280036	0.270578	0.272602	0.262585	0.270512	0.265243	0.272239	0.273105	0.266132	0.268782	0.283549	0.274573	0.217958	0.202783	0.218348	0.201549	0.199794	0	0.2196	0.209814	0.211051	0.209119	0.21566	0.207594	0.211501	0.213464	0.222421	0.213092	0.212384	0.205752	0.217138	0.267288	0.260717	0.26555	0.260847	0.269179	0.258192	0.280752	0.277158	0.278498	0.272896
DRC27	0.255179	0.275977	0.269584	0.278064	0.27356	0.263105	0.267361	0.273599	0.288376	0.267663	0.275026	0.268534	0.280054	0.275258	0.269366	0.271566	0.274012	0.276894	0.2913	0.263851	0.215602	0.222839	0.212928	0.199914	0.214177	0.2196	0	0.200061	0.220955	0.211229	0.222954	0.216157	0.221405	0.215623	0.223429	0.218852	0.213705	0.211622	0.230657	0.266873	0.257812	0.258117	0.263813	0.267075	0.25931	0.277547	0.271727	0.274222	0.274156
DRC28	0.257487	0.273144	0.260746	0.268799	0.270613	0.260623	0.262812	0.264609	0.27624	0.273797	0.268032	0.258213	0.273107	0.273641	0.272345	0.270358	0.269179	0.270582	0.272875	0.267599	0.122781	0.203925	0.22311	0.203854	0.211879	0.209814	0.200061	0	0.205505	0.21403	0.227138	0.20378	0.224608	0.231547	0.214214	0.225028	0.214559	0.211246	0.236405	0.258441	0.253005	0.259126	0.26823	0.267776	0.254683	0.277459	0.275187	0.274365	0.270688
DRC29	0.264032	0.281075	0.261042	0.281918	0.272575	0.263979	0.272713	0.27757	0.289774	0.275166	0.271949	0.257656	0.268507	0.272955	0.274145	0.26731	0.26785	0.274922	0.287134	0.270132	0.205693	0.205874	0.195159	0.201909	0.223381	0.211051	0.220955	0.205505	0	0.230316	0.235258	0.228977	0.229424	0.21887	0.218063	0.228583	0.220372	0.224153	0.233415	0.259551	0.262982	0.26259	0.267303	0.271889	0.259226	0.285104	0.268298	0.278599	0.282893
DRC30	0.26545	0.279924	0.264648	0.279422	0.276203	0.257072	0.264328	0.267372	0.279882	0.273009	0.275864	0.260483	0.269312	0.262753	0.267553	0.269899	0.270126	0.265856	0.280294	0.270775	0.226646	0.240307	0.207128	0.214322	0.219429	0.209119	0.211229	0.21403	0.230316	0	0.219542	0.210839	0.221343	0.219685	0.226434	0.221263	0.20933	0.206923	0.223955	0.272024	0.267457	0.255586	0.258053	0.253212	0.253825	0.276194	0.281014	0.275214	0.270613
DRC31	0.256739	0.265631	0.257225	0.273519	0.267567	0.253738	0.252705	0.26076	0.267166	0.264011	0.272348	0.260561	0.265233	0.25655	0.257262	0.257699	0.2609	0.267392	0.278832	0.26171	0.237781	0.230867	0.217763	0.208793	0.222561	0.21566	0.222954	0.227138	0.235258	0.219542	0	0.224619	0.219316	0.208036	0.220059	0.209232	0.220468	0.210031	0.225136	0.245295	0.248036	0.249156	0.26346	0.256381	0.243919	0.2694	0.266181	0.267985	0.264455
DRC32	0.259663	0.275052	0.261779	0.26578	0.271609	0.262462	0.264331	0.26319	0.279934	0.264386	0.267464	0.248786	0.271952	0.273142	0.274127	0.265907	0.273233	0.27037	0.272653	0.267467	0.213581	0.226642	0.210952	0.201524	0.204609	0.207594	0.216157	0.20378	0.228977	0.210839	0.224619	0	0.209835	0.22324	0.206091	0.212162	0.204865	0.21419	0.216464	0.262739	0.251027	0.258017	0.264629	0.270523	0.25707	0.267392	0.27235	0.27205	0.271787
DRC33	0.259989	0.270962	0.265715	0.27724	0.270808	0.260506	0.257912	0.272761	0.270578	0.26567	0.277496	0.260994	0.260475	0.262743	0.26329	0.269763	0.267711	0.274754	0.276014	0.265864	0.223277	0.223295	0.225202	0.227936	0.219024	0.211501	0.221405	0.224608	0.229424	0.221343	0.219316	0.209835	0	0.217895	0.225998	0.192327	0.224157	0.2166	0.211231	0.256288	0.255597	0.256581	0.257199	0.258679	0.250465	0.269182	0.268422	0.275051	0.267614
DRC34	0.252583	0.271296	0.25313	0.269727	0.260615	0.24873	0.259089	0.263055	0.274806	0.259986	0.26042	0.260159	0.265566	0.265933	0.264171	0.268598	0.258092	0.26222	0.269507	0.257955	0.229485	0.230457	0.206654	0.204727	0.199795	0.213464	0.215623	0.231547	0.21887	0.219685	0.208036	0.22324	0.217895	0	0.212305	0.212347	0.195695	0.205703	0.221119	0.25074	0.256501	0.253963	0.264281	0.254195	0.250024	0.261724	0.259448	0.270168	0.263925
DRC35	0.254951	0.275775	0.261045	0.269683	0.26338	0.264284	0.264449	0.265795	0.271029	0.263282	0.273221	0.247842	0.261645	0.280793	0.272044	0.255061	0.261253	0.26391	0.268605	0.249148	0.214653	0.231505	0.230502	0.216706	0.227158	0.222421	0.223429	0.214214	0.218063	0.226434	0.220059	0.206091	0.225998	0.212305	0	0.217439	0.195716	0.213016	0.225878	0.25096	0.245719	0.252507	0.260501	0.260617	0.251865	0.271025	0.274277	0.281095	0.25943
DRC36	0.252601	0.262107	0.253259	0.273751	0.266085	0.24838	0.252386	0.258176	0.26753	0.260236	0.261234	0.260686	0.267063	0.263654	0.257407	0.25008	0.263017	0.264003	0.269242	0.26398	0.228952	0.224634	0.232526	0.203026	0.220692	0.213092	0.218852	0.225028	0.228583	0.221263	0.209232	0.212162	0.192327	0.212347	0.217439	0	0.216658	0.211783	0.218595	0.249651	0.247866	0.250263	0.254532	0.255143	0.249731	0.263253	0.253828	0.271164	0.263343
DRC37	0.253154	0.275447	0.267502	0.274555	0.263417	0.26107	0.258213	0.270394	0.27377	0.257326	0.262718	0.260227	0.268089	0.265468	0.263479	0.261759	0.266258	0.262975	0.274016	0.263877	0.199701	0.216921	0.214242	0.212736	0.203643	0.212384	0.213705	0.214559	0.220372	0.20933	0.220468	0.204865	0.224157	0.195695	0.195716	0.216658	0	0.203392	0.22026	0.249566	0.260667	0.249969	0.253731	0.258789	0.242789	0.277267	0.262342	0.272775	0.269736
DRC38	0.260498	0.267754	0.268782	0.268509	0.268753	0.25043	0.26203	0.264769	0.274855	0.262839	0.268629	0.257418	0.262992	0.268176	0.266745	0.263583	0.27118	0.266669	0.273198	0.268658	0.213845	0.219429	0.220727	0.211405	0.224152	0.205752	0.211622	0.211246	0.224153	0.206923	0.210031	0.21419	0.2166	0.205703	0.213016	0.211783	0.203392	0	0.214591	0.256691	0.257663	0.254639	0.264715	0.254572	0.253514	0.274342	0.267975	0.266708	0.266237
DRC39	0.251816	0.278838	0.257829	0.273783	0.267501	0.258352	0.268014	0.270827	0.273704	0.272578	0.275036	0.262913	0.269365	0.261425	0.262712	0.267532	0.2642	0.269121	0.273855	0.275124	0.233611	0.239202	0.216388	0.227319	0.219242	0.217138	0.230657	0.236405	0.233415	0.223955	0.225136	0.216464	0.211231	0.221119	0.225878	0.218595	0.22026	0.214591	0	0.263518	0.255572	0.253039	0.251688	0.264923	0.246697	0.269437	0.265026	0.265264	0.278756
DRC40	0.252555	0.251964	0.259033	0.264512	0.249558	0.249582	0.259039	0.246072	0.259745	0.251037	0.27281	0.24965	0.264332	0.266694	0.253665	0.25035	0.25452	0.260148	0.258057	0.25413	0.268378	0.258709	0.262558	0.260185	0.263929	0.267288	0.266873	0.258441	0.259551	0.272024	0.245295	0.262739	0.256288	0.25074	0.25096	0.249651	0.249566	0.256691	0.263518	0	0.249064	0.242257	0.238769	0.246507	0.239143	0.271084	0.272702	0.274347	0.263113
DRC41	0.224867	0.233399	0.243824	0.233422	0.245279	0.236468	0.25509	0.239919	0.263469	0.249969	0.238508	0.233335	0.255909	0.263332	0.258564	0.238952	0.233749	0.250436	0.253991	0.239115	0.26407	0.263407	0.259132	0.247296	0.26331	0.260717	0.257812	0.253005	0.262982	0.267457	0.248036	0.251027	0.255597	0.256501	0.245719	0.247866	0.260667	0.257663	0.255572	0.249064	0	0.231615	0.247553	0.253468	0.235896	0.259389	0.263498	0.255314	0.258605
DRC42	0.243109	0.247263	0.250061	0.25119	0.261173	0.239121	0.245905	0.244146	0.263898	0.251516	0.241752	0.25143	0.261437	0.272291	0.253401	0.248663	0.240274	0.256761	0.264008	0.249043	0.270536	0.260571	0.261701	0.249578	0.264673	0.26555	0.258117	0.259126	0.26259	0.255586	0.249156	0.258017	0.256581	0.253963	0.252507	0.250263	0.249969	0.254639	0.253039	0.242257	0.231615	0	0.235498	0.248153	0.243786	0.268855	0.267814	0.265668	0.265748
DRC43	0.252696	0.261533	0.250865	0.24148	0.26915	0.256168	0.264889	0.258106	0.267654	0.255695	0.258991	0.24984	0.266464	0.266056	0.261143	0.254061	0.249558	0.260743	0.271129	0.261672	0.27469	0.266348	0.264956	0.260913	0.263054	0.260847	0.263813	0.26823	0.267303	0.258053	0.26346	0.264629	0.257199	0.264281	0.260501	0.254532	0.253731	0.264715	0.251688	0.238769	0.247553	0.235498	0	0.248783	0.231938	0.26997	0.272574	0.270495	0.267254
DRC44	0.247899	0.251068	0.246167	0.247019	0.260775	0.248292	0.260714	0.245944	0.26717	0.256302	0.255256	0.241585	0.260123	0.257028	0.247023	0.241958	0.238501	0.24719	0.263011	0.250104	0.27571	0.275069	0.263494	0.261475	0.261126	0.269179	0.267075	0.267776	0.271889	0.253212	0.256381	0.270523	0.258679	0.254195	0.260617	0.255143	0.258789	0.254572	0.264923	0.246507	0.253468	0.248153	0.248783	0	0.224561	0.269744	0.26217	0.263455	0.266182
DRC45	0.245455	0.260508	0.246461	0.245118	0.251799	0.240214	0.252788	0.249319	0.255823	0.254621	0.251122	0.245973	0.253716	0.259855	0.254285	0.254092	0.247663	0.253693	0.262379	0.254258	0.263098	0.25852	0.248385	0.252508	0.246299	0.258192	0.25931	0.254683	0.259226	0.253825	0.243919	0.25707	0.250465	0.250024	0.251865	0.249731	0.242789	0.253514	0.246697	0.239143	0.235896	0.243786	0.231938	0.224561	0	0.25704	0.26524	0.259021	0.255651
DRC46	0.264888	0.267989	0.26164	0.262267	0.269836	0.259657	0.265602	0.272656	0.282381	0.262051	0.265283	0.271243	0.280633	0.273377	0.265765	0.271856	0.268704	0.288007	0.286781	0.268899	0.286808	0.281352	0.284701	0.272161	0.28339	0.280752	0.277547	0.277459	0.285104	0.276194	0.2694	0.267392	0.269182	0.261724	0.271025	0.263253	0.277267	0.274342	0.269437	0.271084	0.259389	0.268855	0.26997	0.269744	0.25704	0	0.220824	0.218621	0.219544
DRC47	0.266508	0.263175	0.266421	0.263413	0.261031	0.263857	0.265165	0.273513	0.281004	0.268444	0.269017	0.274746	0.280778	0.266906	0.270061	0.270045	0.264845	0.277562	0.290811	0.263565	0.276486	0.273038	0.27781	0.268092	0.272953	0.277158	0.271727	0.275187	0.268298	0.281014	0.266181	0.27235	0.268422	0.259448	0.274277	0.253828	0.262342	0.267975	0.265026	0.272702	0.263498	0.267814	0.272574	0.26217	0.26524	0.220824	0	0.211733	0.229569
DRC48	0.262191	0.266661	0.263306	0.249853	0.270663	0.258918	0.268781	0.270505	0.271727	0.266199	0.256359	0.26875	0.267554	0.262025	0.270791	0.260697	0.259357	0.270722	0.262433	0.270155	0.275036	0.281233	0.277437	0.275236	0.275363	0.278498	0.274222	0.274365	0.278599	0.275214	0.267985	0.27205	0.275051	0.270168	0.281095	0.271164	0.272775	0.266708	0.265264	0.274347	0.255314	0.265668	0.270495	0.263455	0.259021	0.218621	0.211733	0	0.218648
DRC49	0.262996	0.26425	0.267514	0.261155	0.26625	0.266283	0.269407	0.273525	0.278004	0.272378	0.265901	0.26694	0.271154	0.27849	0.268139	0.26858	0.255145	0.267158	0.26952	0.271187	0.279062	0.274835	0.283138	0.261879	0.277602	0.272896	0.274156	0.270688	0.282893	0.270613	0.264455	0.271787	0.267614	0.263925	0.25943	0.263343	0.269736	0.266237	0.278756	0.263113	0.258605	0.265748	0.267254	0.266182	0.255651	0.219544	0.229569	0.218648	0
DRC50	0.263892	0.259813	0.263099	0.26416	0.265269	0.25954	0.266731	0.267764	0.277508	0.259934	0.261449	0.262043	0.274421	0.273672	0.272235	0.266102	0.259971	0.276815	0.278105	0.266303	0.280903	0.272501	0.283628	0.266001	0.277279	0.278536	0.279185	0.271686	0.282448	0.280458	0.269735	0.265716	0.267634	0.266463	0.271134	0.268939	0.275694	0.270504	0.270843	0.258282	0.263645	0.26809	0.271383	0.264471	0.259431	0.127556	0.215638	0.220293	0.208263
DRC51	0.26684	0.259518	0.264883	0.270153	0.265021	0.260799	0.265883	0.268886	0.269451	0.269438	0.255893	0.266682	0.278838	0.267305	0.268901	0.26861	0.259861	0.278962	0.280146	0.26013	0.27924	0.271742	0.274925	0.264948	0.280629	0.277142	0.282652	0.276245	0.27414	0.27771	0.261965	0.266101	0.267095	0.273924	0.274723	0.261527	0.277215	0.269959	0.272591	0.26786	0.255896	0.26782	0.272727	0.262905	0.267406	0.225942	0.185473	0.21455	0.234516
DRC52	0.257941	0.261531	0.25772	0.269815	0.263579	0.253876	0.265428	0.262449	0.263946	0.259106	0.265557	0.259274	0.263432	0.268218	0.262958	0.267751	0.256616	0.26452	0.26494	0.262314	0.271134	0.275312	0.263137	0.261358	0.272904	0.270712	0.265811	0.265497	0.271026	0.26748	0.260436	0.269409	0.270342	0.257827	0.26785	0.262548	0.271956	0.263716	0.259828	0.256379	0.258177	0.253351	0.257143	0.267418	0.254929	0.203143	0.210755	0.208047	0.210349
DRC53	0.27648	0.271298	0.270386	0.26864	0.261101	0.264375	0.269895	0.273798	0.276669	0.271675	0.2641	0.26281	0.281569	0.270251	0.267448	0.26568	0.264854	0.274669	0.276851	0.27025	0.269449	0.273705	0.269447	0.263128	0.266914	0.26598	0.268819	0.26992	0.273018	0.261394	0.26406	0.263632	0.265243	0.260043	0.267186	0.263633	0.264386	0.26264	0.258545	0.25315	0.264111	0.264759	0.262087	0.263157	0.26027	0.225607	0.213622	0.222319	0.203824
DRC54	0.261123	0.257543	0.260929	0.260451	0.255728	0.255031	0.257135	0.261757	0.26925	0.255854	0.259972	0.262596	0.270185	0.268925	0.259068	0.266262	0.257924	0.268167	0.276391	0.266108	0.273381	0.266971	0.266907	0.260747	0.261604	0.268408	0.270543	0.269649	0.268342	0.264514	0.259874	0.2614	0.265824	0.259669	0.266953	0.258752	0.258612	0.256194	0.258728	0.259328	0.257872	0.255853	0.262613	0.261022	0.256098	0.225046	0.212956	0.20568	0.221688
DRC55	0.254311	0.254081	0.259479	0.264025	0.262651	0.263954	0.274366	0.261412	0.265038	0.266081	0.262178	0.258346	0.271613	0.267886	0.267009	0.260905	0.25913	0.264097	0.274767	0.259798	0.269482	0.27716	0.27274	0.26233	0.266977	0.278559	0.26728	0.271006	0.271625	0.277324	0.26944	0.264394	0.273392	0.26363	0.257075	0.260346	0.268572	0.268494	0.263313	0.257272	0.255412	0.262585	0.262194	0.262763	0.260415	0.214658	0.205447	0.210687	0.216019
DRC56	0.250565	0.25405	0.252851	0.256096	0.25423	0.255565	0.261752	0.257418	0.264622	0.257394	0.249466	0.254775	0.270785	0.264497	0.258564	0.255981	0.258548	0.264024	0.26572	0.255952	0.271251	0.26754	0.278955	0.2537	0.268753	0.26895	0.268468	0.264549	0.270163	0.271201	0.262162	0.257302	0.26937	0.26195	0.261833	0.256183	0.270421	0.266978	0.262586	0.264727	0.2466	0.254226	0.262471	0.262795	0.257033	0.216669	0.208363	0.203185	0.220462
DRC57	0.270224	0.261598	0.264894	0.257102	0.268207	0.262868	0.268406	0.267241	0.267842	0.264547	0.259253	0.261544	0.269647	0.281438	0.273681	0.266542	0.262828	0.272789	0.268514	0.264528	0.276712	0.273712	0.285199	0.274758	0.282829	0.284356	0.282125	0.271194	0.282855	0.289455	0.270609	0.272599	0.270824	0.273696	0.268667	0.271616	0.284821	0.273396	0.28121	0.264446	0.252593	0.264842	0.269668	0.26565	0.256348	0.17246	0.212504	0.213299	0.207842
DRC58	0.266773	0.270063	0.267685	0.265209	0.273182	0.270161	0.276192	0.276526	0.278132	0.274348	0.266638	0.271641	0.285521	0.277436	0.273039	0.275174	0.269942	0.28254	0.285634	0.268346	0.286758	0.288756	0.277335	0.266796	0.281628	0.283486	0.277522	0.270419	0.285692	0.278874	0.272635	0.27459	0.2723	0.266041	0.269313	0.260928	0.277901	0.274519	0.274555	0.277634	0.25408	0.267442	0.274728	0.257241	0.257969	0.214756	0.205242	0.215215	0.218058
DRC59	0.258998	0.258273	0.255581	0.264836	0.257164	0.259729	0.266719	0.266757	0.265844	0.257848	0.265152	0.261551	0.263206	0.266963	0.271486	0.264238	0.255936	0.269718	0.273955	0.268898	0.275571	0.268142	0.269965	0.265934	0.269731	0.269942	0.264981	0.268491	0.27077	0.265156	0.264481	0.26176	0.264068	0.257773	0.271899	0.261846	0.269786	0.260497	0.263919	0.263041	0.250489	0.266653	0.265065	0.270367	0.255737	0.212039	0.21034	0.197251	0.215123
DRC60	0.262027	0.268355	0.259043	0.274559	0.272298	0.258033	0.259299	0.270542	0.275477	0.263499	0.270543	0.260945	0.27157	0.271842	0.277254	0.272693	0.260489	0.269007	0.272621	0.2707	0.272104	0.263923	0.265079	0.258766	0.262497	0.259978	0.259722	0.257156	0.264941	0.260025	0.256008	0.258125	0.25479	0.255144	0.260869	0.244813	0.251802	0.247609	0.264492	0.256839	0.264583	0.256178	0.264607	0.259402	0.262063	0.272479	0.271755	0.265884	0.266619
DRC61	0.251596	0.263477	0.259332	0.262745	0.258973	0.246637	0.269532	0.258031	0.270305	0.259093	0.257138	0.25915	0.263059	0.26696	0.260316	0.255124	0.242587	0.260065	0.264573	0.26746	0.27514	0.267091	0.268482	0.260492	0.261195	0.268263	0.271904	0.268556	0.265487	0.266879	0.259156	0.27106	0.267733	0.24956	0.272313	0.258609	0.256171	0.263961	0.257644	0.259085	0.253383	0.257689	0.257647	0.242085	0.248152	0.270377	0.270302	0.266466	0.266032
DRC62	0.272597	0.266524	0.261489	0.260197	0.25855	0.257408	0.268354	0.263542	0.273082	0.262802	0.253976	0.267073	0.259629	0.27402	0.26607	0.25236	0.258357	0.261867	0.273946	0.260716	0.278205	0.270889	0.274875	0.268434	0.267937	0.281484	0.272865	0.277304	0.28284	0.276366	0.273188	0.278533	0.274645	0.259763	0.27714	0.265782	0.274338	0.270791	0.280135	0.271566	0.263629	0.271514	0.279317	0.258625	0.264003	0.283358	0.276737	0.272289	0.266051
DRC63	0.253653	0.26126	0.255804	0.262669	0.26216	0.252762	0.267567	0.260143	0.273192	0.25996	0.247549	0.261066	0.261577	0.262423	0.259522	0.26011	0.250405	0.262214	0.272783	0.264215	0.272792	0.271863	0.263536	0.264632	0.266057	0.267869	0.273752	0.274826	0.268779	0.26544	0.26869	0.268573	0.26651	0.24978	0.275253	0.262413	0.266509	0.269391	0.261173	0.263873	0.255011	0.261724	0.249541	0.250594	0.248446	0.271827	0.275668	0.260744	0.272437
DRC64	0.251025	0.260664	0.25125	0.253101	0.247657	0.250681	0.25503	0.238867	0.263097	0.248142	0.249357	0.249577	0.246152	0.263799	0.258306	0.249785	0.2453	0.261911	0.265849	0.251435	0.272254	0.268642	0.276693	0.266512	0.266721	0.275729	0.271605	0.267982	0.27343	0.265223	0.258399	0.270554	0.272343	0.26582	0.265044	0.259563	0.269598	0.261797	0.269737	0.259355	0.250086	0.251309	0.266623	0.250128	0.249535	0.268855	0.257891	0.263158	0.262944
DRC65	0.256552	0.261221	0.250251	0.26355	0.262795	0.250141	0.248558	0.262212	0.271346	0.259925	0.255628	0.254718	0.259137	0.259901	0.250571	0.25352	0.251612	0.260807	0.263907	0.265671	0.248616	0.257785	0.241412	0.238443	0.243732	0.24214	0.244631	0.245559	0.24711	0.240929	0.231844	0.238379	0.246344	0.240634	0.24514	0.232521	0.247982	0.245234	0.252983	0.25805	0.247386	0.256542	0.251512	0.250018	0.245513	0.267745	0.269695	0.271139	0.268318
DRC66	0.255931	0.259649	0.249865	0.265131	0.262666	0.2542	0.260403	0.255446	0.268131	0.254453	0.259796	0.258227	0.257373	0.263284	0.251473	0.255617	0.253592	0.270324	0.265126	0.263647	0.258013	0.24465	0.24708	0.232776	0.242172	0.241614	0.246584	0.244677	0.252075	0.24745	0.242668	0.242506	0.242737	0.239204	0.248869	0.23602	0.240524	0.236963	0.240512	0.249112	0.250416	0.245875	0.245703	0.250845	0.238077	0.266873	0.268188	0.265624	0.266242
DRC67	0.253763	0.266622	0.255498	0.263564	0.264713	0.26369	0.268305	0.273777	0.268557	0.268817	0.262129	0.261496	0.261915	0.268339	0.272794	0.262998	0.246218	0.255549	0.263481	0.267821	0.2627	0.267507	0.252136	0.249498	0.248678	0.261444	0.254217	0.256148	0.254144	0.263937	0.253424	0.251717	0.263625	0.240661	0.245184	0.25349	0.258068	0.253639	0.25275	0.259902	0.260855	0.258095	0.262986	0.264326	0.256389	0.278754	0.27081	0.266508	0.256982
DRC68	0.249349	0.252718	0.24181	0.256585	0.24506	0.248054	0.2582	0.243891	0.260887	0.251546	0.250337	0.240895	0.260794	0.26757	0.259002	0.241844	0.239039	0.256035	0.260885	0.248295	0.27865	0.262013	0.260406	0.254793	0.261103	0.271186	0.265959	0.27556	0.263732	0.265089	0.258904	0.264457	0.26117	0.255312	0.258051	0.252567	0.257526	0.261361	0.265528	0.252656	0.241542	0.247797	0.252418	0.247136	0.242576	0.261054	0.267895	0.264627	0.268158
DRC69	0.255217	0.268334	0.256611	0.276148	0.269481	0.26392	0.262214	0.269551	0.275204	0.269302	0.269864	0.25896	0.270454	0.26432	0.266365	0.268652	0.258597	0.262726	0.266583	0.265259	0.262286	0.250135	0.241728	0.241037	0.24376	0.253402	0.253775	0.25169	0.250948	0.256505	0.243319	0.253257	0.247061	0.239234	0.245558	0.247415	0.246413	0.245585	0.250324	0.257073	0.251597	0.257616	0.266035	0.247834	0.244494	0.280967	0.269422	0.273489	0.269427
DRC70	0.264245	0.268152	0.262642	0.28321	0.270924	0.269236	0.270031	0.276941	0.26983	0.263264	0.278128	0.281016	0.272991	0.28078	0.270341	0.261769	0.264633	0.2693	0.276204	0.269833	0.280016	0.271401	0.278604	0.264948	0.270614	0.277041	0.276532	0.275906	0.273457	0.271779	0.264016	0.273067	0.264088	0.273632	0.266432	0.25509	0.270278	0.259204	0.269172	0.266503	0.266024	0.25632	0.271904	0.272705	0.268771	0.288938	0.273187	0.272757	0.278148
DRC71	0.25313	0.266832	0.252212	0.273141	0.269985	0.257863	0.251773	0.266406	0.272894	0.266561	0.260883	0.262352	0.261575	0.262562	0.264335	0.26791	0.258885	0.271108	0.27529	0.263739	0.268522	0.26267	0.265131	0.260891	0.258204	0.259845	0.259044	0.253478	0.268169	0.251639	0.254878	0.253843	0.244867	0.248191	0.257418	0.248203	0.247745	0.246948	0.24912	0.259416	0.255408	0.255793	0.262963	0.253255	0.258021	0.2639	0.260895	0.261023	0.267196
DRC72	0.257305	0.263536	0.267045	0.274225	0.270916	0.260811	0.263482	0.271114	0.264098	0.265837	0.265224	0.259981	0.266765	0.273591	0.262074	0.260638	0.256037	0.262791	0.272458	0.261786	0.263233	0.266129	0.260484	0.259541	0.268843	0.260913	0.26409	0.254256	0.264164	0.272145	0.24204	0.270683	0.259585	0.258307	0.248869	0.257322	0.257861	0.255879	0.262628	0.263434	0.249162	0.249823	0.269332	0.260575	0.265213	0.279135	0.273118	0.269066	0.272322
DRC73	0.260324	0.263583	0.255969	0.264433	0.265871	0.257182	0.265228	0.266255	0.268922	0.262246	0.262037	0.260127	0.257685	0.261853	0.255987	0.260918	0.261123	0.257155	0.265747	0.265814	0.257491	0.251195	0.251909	0.246781	0.259478	0.25172	0.258048	0.254317	0.24817	0.249517	0.254897	0.253288	0.255917	0.248454	0.24475	0.246119	0.239348	0.242789	0.252402	0.253629	0.243263	0.260377	0.258867	0.254883	0.259399	0.268186	0.267217	0.266464	0.269102
DRC74	0.267091	0.265667	0.258622	0.263009	0.274798	0.263325	0.260981	0.270563	0.265996	0.259062	0.265722	0.264234	0.258807	0.272084	0.257557	0.257422	0.262751	0.267495	0.275399	0.261998	0.262385	0.263992	0.264017	0.257281	0.247014	0.265542	0.26534	0.25507	0.255465	0.264043	0.253007	0.262641	0.258324	0.255872	0.246041	0.251974	0.258568	0.249437	0.264953	0.264696	0.253132	0.254209	0.26037	0.261294	0.247131	0.275554	0.271153	0.262393	0.269342
DRC75	0.260655	0.261983	0.263947	0.264617	0.270648	0.258367	0.260276	0.265464	0.267537	0.259579	0.261857	0.257379	0.267326	0.273152	0.264673	0.26511	0.260957	0.262482	0.270052	0.261324	0.266443	0.270329	0.266257	0.264722	0.272161	0.26334	0.266729	0.257072	0.26675	0.266093	0.249138	0.267824	0.257664	0.262002	0.252114	0.263988	0.259448	0.251498	0.268401	0.262243	0.254931	0.251071	0.272504	0.265816	0.266526	0.271438	0.277401	0.27034	0.27909
DRC76	0.244543	0.256733	0.252843	0.265021	0.26271	0.250135	0.254479	0.25843	0.263808	0.255298	0.259841	0.248356	0.259199	0.273224	0.256226	0.259065	0.249222	0.260379	0.274756	0.258743	0.253469	0.252383	0.255776	0.248868	0.254546	0.259955	0.257325	0.247037	0.260103	0.255154	0.252952	0.250336	0.251907	0.250336	0.241525	0.243963	0.245844	0.246019	0.24249	0.259906	0.253114	0.248103	0.261454	0.253867	0.258296	0.273879	0.267252	0.276629	0.277321
DRC77	0.268321	0.277872	0.265676	0.277458	0.276115	0.265856	0.263498	0.272582	0.277605	0.262601	0.273838	0.275393	0.270469	0.275452	0.266054	0.276311	0.263102	0.275106	0.28308	0.269002	0.267692	0.268209	0.264123	0.25547	0.270149	0.259541	0.259039	0.263331	0.269426	0.255833	0.2567	0.25561	0.266716	0.261233	0.262332	0.241243	0.248264	0.259682	0.246358	0.260654	0.258603	0.259753	0.263511	0.260696	0.265438	0.277388	0.266672	0.270795	0.273212
DRC78	0.25078	0.266317	0.251391	0.259803	0.253639	0.260584	0.263458	0.255489	0.261648	0.259477	0.258661	0.251393	0.253518	0.265607	0.264917	0.257223	0.244851	0.254323	0.259462	0.259966	0.280271	0.275146	0.267701	0.264923	0.267223	0.277957	0.27935	0.272976	0.269749	0.282574	0.26138	0.268325	0.276412	0.262269	0.262207	0.26799	0.270871	0.276968	0.267924	0.254652	0.250006	0.258348	0.263429	0.248219	0.245061	0.277457	0.27063	0.262802	0.259523
DRC79	0.261315	0.260071	0.258876	0.264761	0.253448	0.255771	0.27232	0.259794	0.271448	0.263769	0.257889	0.257668	0.26724	0.265962	0.2675	0.258045	0.253898	0.268808	0.276794	0.257218	0.282461	0.273195	0.270737	0.263729	0.260973	0.274274	0.267145	0.275448	0.271139	0.267809	0.262101	0.277537	0.271796	0.258662	0.263711	0.264451	0.2662	0.273198	0.272558	0.266611	0.263421	0.262827	0.261641	0.259088	0.250863	0.271507	0.266492	0.275182	0.265832
LW1	0.404583	0.394927	0.404059	0.393227	0.399711	0.397036	0.393722	0.395515	0.402862	0.399515	0.401776	0.395437	0.402539	0.393746	0.395477	0.400936	0.398129	0.39235	0.398781	0.394293	0.403948	0.402528	0.404426	0.397583	0.405525	0.399782	0.397603	0.404979	0.402839	0.402702	0.389853	0.395322	0.38881	0.400243	0.388042	0.389056	0.399184	0.395012	0.405041	0.392348	0.393595	0.398567	0.397328	0.395285	0.401111	0.401114	0.397258	0.394437	0.405767
LW2	0.404034	0.398934	0.408763	0.400414	0.398924	0.400103	0.390559	0.397964	0.408686	0.401787	0.40474	0.392661	0.405484	0.398291	0.39631	0.405378	0.403994	0.401159	0.403601	0.401335	0.39637	0.399308	0.407703	0.397857	0.400056	0.400101	0.397476	0.403343	0.405634	0.405458	0.393436	0.39296	0.395245	0.400277	0.395691	0.396311	0.399576	0.392856	0.402516	0.391544	0.398011	0.402087	0.402874	0.39681	0.402729	0.410493	0.401393	0.405978	0.408489
LW3	0.407847	0.399755	0.405826	0.400708	0.403881	0.40487	0.395837	0.404573	0.40774	0.403026	0.411048	0.399394	0.40637	0.399025	0.395156	0.405638	0.408756	0.398505	0.403858	0.411223	0.406772	0.410136	0.408061	0.400783	0.403195	0.402653	0.397462	0.406196	0.41176	0.403495	0.391447	0.400819	0.396006	0.403922	0.400525	0.396914	0.402915	0.398364	0.407474	0.396599	0.399688	0.407162	0.399153	0.400422	0.405033	0.411011	0.409363	0.402137	0.405533
LW4	0.394636	0.383134	0.393837	0.384281	0.386268	0.384155	0.376725	0.383989	0.387689	0.383777	0.391854	0.375245	0.394405	0.379369	0.380079	0.387558	0.387252	0.385307	0.389196	0.384905	0.392599	0.394019	0.396179	0.38592	0.392412	0.38836	0.387429	0.391873	0.397127	0.39054	0.376335	0.382023	0.379481	0.389972	0.382657	0.37881	0.390578	0.382976	0.394792	0.376033	0.382488	0.385888	0.38622	0.381765	0.390549	0.399828	0.387597	0.389741	0.395314
LW5	0.40243	0.398362	0.404893	0.400351	0.402754	0.398154	0.401405	0.397469	0.404923	0.403276	0.406536	0.399823	0.408011	0.39683	0.394244	0.399259	0.402658	0.403356	0.402971	0.39793	0.408218	0.407224	0.409395	0.403432	0.407595	0.406451	0.400661	0.409603	0.408224	0.411228	0.398008	0.395778	0.395791	0.404643	0.398227	0.395745	0.407155	0.398295	0.402097	0.395556	0.395345	0.402278	0.401482	0.396178	0.407654	0.408492	0.402099	0.403908	0.410824
LW6	0.393584	0.389173	0.392748	0.391866	0.390523	0.391205	0.386558	0.388821	0.391904	0.390446	0.394803	0.386625	0.391481	0.384221	0.386728	0.391	0.395464	0.390301	0.395098	0.389942	0.392631	0.396519	0.401523	0.393686	0.396722	0.396964	0.390856	0.39987	0.395605	0.40076	0.388653	0.390127	0.389606	0.393498	0.388043	0.389852	0.395048	0.390626	0.395945	0.380363	0.389446	0.388689	0.392883	0.387249	0.394896	0.401701	0.389332	0.393205	0.399
LW7	0.398923	0.38857	0.394522	0.392578	0.393642	0.396541	0.387982	0.393376	0.397503	0.394973	0.39748	0.393197	0.397294	0.392539	0.388362	0.396835	0.395218	0.385665	0.391446	0.393783	0.401001	0.398802	0.404057	0.397751	0.401989	0.401717	0.396289	0.40146	0.400052	0.401397	0.38785	0.39332	0.392934	0.396031	0.390929	0.393119	0.398182	0.388754	0.401774	0.389059	0.390392	0.392153	0.403605	0.389791	0.39564	0.40859	0.391579	0.396361	0.401067
LW8	0.397876	0.394547	0.39407	0.388987	0.392811	0.389035	0.384228	0.391107	0.39367	0.388722	0.391994	0.385796	0.392529	0.388851	0.388553	0.393367	0.396428	0.387624	0.388696	0.395889	0.395151	0.398573	0.406613	0.394603	0.398292	0.394312	0.390682	0.394168	0.396372	0.39834	0.388222	0.386537	0.389016	0.394177	0.389706	0.387198	0.388564	0.386564	0.396347	0.384589	0.386062	0.394129	0.390781	0.392303	0.393029	0.397889	0.391144	0.386543	0.395642
LW9	0.394471	0.390793	0.395289	0.38719	0.394664	0.397101	0.390514	0.393318	0.396859	0.39854	0.397511	0.39001	0.397536	0.390743	0.392117	0.400532	0.396339	0.3896	0.386274	0.394998	0.394359	0.397555	0.39888	0.394483	0.39675	0.397433	0.392092	0.398712	0.400211	0.395502	0.396431	0.38862	0.389166	0.397995	0.394749	0.394335	0.393549	0.392204	0.400213	0.387347	0.394257	0.397126	0.392547	0.386766	0.396615	0.410962	0.39778	0.394771	0.40516
LW10	0.389657	0.385687	0.391311	0.382155	0.389522	0.383929	0.383904	0.387948	0.387052	0.393825	0.392699	0.384306	0.385966	0.381387	0.382063	0.385358	0.390731	0.378871	0.380527	0.387686	0.38871	0.390267	0.39155	0.391562	0.39557	0.395618	0.384455	0.387334	0.390118	0.390846	0.383902	0.381457	0.383078	0.387483	0.386728	0.387486	0.38575	0.383912	0.387124	0.378846	0.382712	0.388197	0.385046	0.379447	0.387021	0.400317	0.388202	0.386741	0.396528
LW11	0.389326	0.380183	0.389003	0.38579	0.38652	0.385689	0.381514	0.385154	0.384812	0.385786	0.386948	0.382844	0.387238	0.382842	0.380629	0.386224	0.387909	0.379966	0.384639	0.390594	0.398276	0.391164	0.394785	0.387457	0.39416	0.387419	0.390077	0.393516	0.394688	0.392643	0.382198	0.38731	0.382317	0.38838	0.386556	0.379602	0.386277	0.382696	0.391374	0.381332	0.383664	0.387788	0.384094	0.382287	0.389427	0.401849	0.38937	0.380593	0.391761
LW12	0.39091	0.38416	0.395605	0.386654	0.388449	0.39048	0.383532	0.388613	0.389369	0.387563	0.396039	0.388423	0.389297	0.390776	0.382494	0.390955	0.392823	0.386111	0.379388	0.387233	0.389783	0.393446	0.398221	0.391961	0.396224	0.397941	0.389518	0.394727	0.393428	0.399253	0.384846	0.388574	0.388724	0.390184	0.381136	0.392548	0.389641	0.382659	0.3963	0.376125	0.384482	0.388002	0.386543	0.384396	0.391339	0.396064	0.388392	0.382806	0.387747
LW13	0.399958	0.389983	0.39765	0.386199	0.396912	0.395554	0.383222	0.392067	0.395555	0.388447	0.399462	0.384285	0.39081	0.38573	0.379788	0.390225	0.394935	0.390845	0.382069	0.391845	0.403225	0.397759	0.397098	0.390557	0.396906	0.402061	0.393117	0.398905	0.396066	0.397223	0.385082	0.389126	0.383496	0.396378	0.388116	0.392069	0.393587	0.388926	0.395838	0.376254	0.386861	0.391736	0.388765	0.382151	0.392589	0.40307	0.394373	0.388176	0.392932
LW14	0.400231	0.391351	0.398014	0.389968	0.392697	0.387193	0.380164	0.392828	0.387304	0.390164	0.395362	0.382439	0.390762	0.386616	0.38491	0.39559	0.393609	0.390891	0.386637	0.389812	0.391033	0.393863	0.401007	0.395943	0.393777	0.393958	0.389291	0.389622	0.395652	0.391567	0.381571	0.38744	0.386087	0.392388	0.3902	0.385904	0.393504	0.38586	0.394804	0.380467	0.39226	0.392692	0.384934	0.388488	0.387147	0.400277	0.392243	0.38926	0.398895
LW15	0.388242	0.381968	0.38824	0.383547	0.381502	0.384961	0.381744	0.385536	0.389582	0.382416	0.389937	0.380916	0.383644	0.377437	0.379536	0.383415	0.386626	0.383784	0.383456	0.380068	0.385076	0.387248	0.391178	0.385314	0.388956	0.388942	0.386056	0.389268	0.390552	0.390914	0.379971	0.382787	0.384842	0.38517	0.375061	0.382999	0.388964	0.378354	0.390115	0.377133	0.380148	0.385906	0.389217	0.378218	0.3904	0.394776	0.387989	0.379692	0.384692
LW16	0.394473	0.380593	0.389769	0.382745	0.389402	0.387629	0.381052	0.391948	0.384183	0.38807	0.396334	0.385979	0.393486	0.387674	0.386337	0.386236	0.385082	0.376887	0.382233	0.384729	0.395705	0.392988	0.400145	0.39149	0.396242	0.38864	0.389002	0.393583	0.400054	0.395635	0.384108	0.380655	0.382007	0.396246	0.387904	0.381432	0.391645	0.388942	0.393101	0.384085	0.379605	0.388879	0.388524	0.385258	0.394524	0.39041	0.388415	0.386486	0.39103
LW17	0.391095	0.39002	0.394205	0.389895	0.391618	0.390848	0.388056	0.389943	0.393609	0.396425	0.398641	0.392588	0.394828	0.39315	0.387102	0.386993	0.392756	0.38713	0.390373	0.39221	0.404469	0.405601	0.402305	0.398865	0.400833	0.398046	0.392039	0.401021	0.404449	0.395557	0.38524	0.391286	0.392235	0.394504	0.389614	0.390716	0.401485	0.389251	0.400638	0.386244	0.385282	0.391763	0.390526	0.392814	0.397493	0.401538	0.392923	0.388979	0.394776
LW18	0.391487	0.387649	0.390994	0.383613	0.38643	0.384566	0.381893	0.388646	0.390213	0.384432	0.393265	0.379544	0.392925	0.385825	0.381125	0.395553	0.393217	0.385881	0.386851	0.38823	0.388385	0.388445	0.392891	0.38646	0.390699	0.385226	0.38273	0.386987	0.391485	0.386274	0.379032	0.37927	0.381242	0.385906	0.38308	0.38308	0.386303	0.38227	0.389128	0.376333	0.386971	0.388666	0.385604	0.38626	0.388596	0.394071	0.389043	0.387529	0.394689
LW19	0.398665	0.386197	0.393766	0.391617	0.397097	0.398416	0.389622	0.395237	0.400093	0.402401	0.396887	0.394213	0.399641	0.394384	0.396834	0.395358	0.397539	0.396828	0.391238	0.39533	0.405636	0.406031	0.412483	0.400984	0.407093	0.401594	0.403486	0.403874	0.410608	0.400069	0.390703	0.399649	0.398735	0.40172	0.397389	0.392286	0.401393	0.394662	0.403572	0.393893	0.390836	0.395194	0.394264	0.393591	0.402922	0.406749	0.396823	0.400868	0.407543
LW20	0.393385	0.390404	0.39986	0.391129	0.392833	0.38696	0.387078	0.391568	0.401033	0.395795	0.398707	0.389701	0.398336	0.392409	0.391511	0.396815	0.394454	0.386671	0.390922	0.390376	0.393499	0.397638	0.405364	0.39552	0.403086	0.395091	0.392855	0.397957	0.401687	0.402129	0.390583	0.388412	0.391711	0.396568	0.391712	0.387663	0.394927	0.39145	0.402873	0.388062	0.395188	0.392688	0.393838	0.389149	0.399773	0.403569	0.390884	0.391293	0.398998
LW21	0.402553	0.394602	0.405048	0.394574	0.402252	0.399337	0.397178	0.404808	0.400815	0.399894	0.407079	0.392541	0.403371	0.394528	0.39532	0.400714	0.402848	0.38616	0.395686	0.397043	0.398204	0.3967	0.398794	0.392432	0.398603	0.395918	0.395542	0.395013	0.401268	0.399236	0.384363	0.387478	0.389979	0.396646	0.390656	0.39091	0.395391	0.390146	0.400274	0.389863	0.39314	0.400494	0.398919	0.393407	0.396976	0.406336	0.393772	0.396074	0.403432
LW22	0.406374	0.394692	0.404367	0.393041	0.398033	0.400236	0.396789	0.403361	0.400221	0.398525	0.405869	0.391243	0.404239	0.396425	0.390912	0.40202	0.405947	0.392769	0.397267	0.398741	0.3985	0.394842	0.400509	0.392164	0.399036	0.390208	0.390658	0.402495	0.403853	0.397785	0.385488	0.387001	0.384583	0.388329	0.388992	0.388366	0.389679	0.392083	0.395358	0.389034	0.39802	0.403311	0.398052	0.397874	0.401752	0.402562	0.396494	0.396012	0.398713
LW23	0.407095	0.396941	0.402421	0.38677	0.41098	0.408239	0.406437	0.410054	0.407462	0.409541	0.412047	0.401498	0.409926	0.402897	0.403715	0.401892	0.401526	0.393671	0.398894	0.402484	0.412099	0.407367	0.40942	0.407291	0.410352	0.405839	0.405888	0.408558	0.413267	0.412228	0.399887	0.401333	0.397292	0.40491	0.401463	0.401889	0.401747	0.402958	0.40389	0.403428	0.403212	0.408722	0.408446	0.395334	0.404311	0.414762	0.404484	0.400029	0.402791
LW24	0.396228	0.389098	0.394349	0.385696	0.39324	0.402848	0.39278	0.398826	0.390693	0.396884	0.403349	0.394725	0.393625	0.393407	0.393206	0.396287	0.393549	0.38985	0.389795	0.394832	0.395572	0.396702	0.399763	0.39318	0.398923	0.399151	0.392325	0.396719	0.397523	0.398688	0.38796	0.394216	0.386771	0.396841	0.392268	0.394504	0.394019	0.389347	0.400225	0.388723	0.393368	0.39872	0.397218	0.391802	0.399031	0.403563	0.389415	0.394553	0.389792
LW25	0.40632	0.402367	0.402542	0.396678	0.405123	0.408291	0.404105	0.413275	0.405469	0.407777	0.40736	0.3974	0.404335	0.39737	0.40239	0.407497	0.411192	0.398856	0.401874	0.405042	0.402572	0.404795	0.405616	0.400563	0.402843	0.406317	0.398842	0.401533	0.403064	0.403863	0.393622	0.398838	0.392789	0.400925	0.399508	0.400913	0.400979	0.39428	0.400406	0.39435	0.40357	0.403513	0.397949	0.399667	0.40276	0.411388	0.40331	0.403349	0.403846
LW26	0.399486	0.398068	0.403976	0.395456	0.400995	0.397744	0.399897	0.404308	0.402285	0.396362	0.405439	0.395372	0.40513	0.397373	0.394256	0.401408	0.403299	0.397391	0.399576	0.39706	0.398588	0.397881	0.402435	0.399694	0.40124	0.398581	0.396256	0.400896	0.402301	0.400184	0.390108	0.388045	0.388234	0.397813	0.392666	0.391929	0.393793	0.394973	0.398065	0.389317	0.39494	0.403924	0.399464	0.396775	0.405581	0.401402	0.398253	0.395892	0.402508
LW27	0.401975	0.397596	0.406739	0.392509	0.406243	0.403332	0.40241	0.405211	0.39701	0.402813	0.405213	0.395941	0.404892	0.398692	0.397554	0.399573	0.404149	0.390946	0.396385	0.398795	0.406867	0.402475	0.406646	0.398033	0.405586	0.402146	0.398108	0.403347	0.406924	0.40385	0.39092	0.396565	0.395654	0.398089	0.393627	0.39464	0.392124	0.393869	0.401167	0.393704	0.396048	0.399051	0.398698	0.387301	0.397636	0.410827	0.401221	0.393003	0.40204
LW28	0.375347	0.367263	0.367999	0.363605	0.374361	0.376124	0.365607	0.367141	0.376764	0.374736	0.379248	0.370568	0.373959	0.371565	0.367405	0.369923	0.366827	0.3679	0.369039	0.362984	0.378579	0.380277	0.377915	0.375064	0.380405	0.37757	0.370684	0.372842	0.378121	0.372488	0.364788	0.369868	0.367008	0.372734	0.367391	0.36428	0.371317	0.369236	0.374379	0.365468	0.358321	0.365219	0.370629	0.362787	0.369332	0.377487	0.368868	0.365235	0.374199
LW29	0.408514	0.402298	0.409783	0.400108	0.404359	0.398255	0.396913	0.404379	0.404551	0.399443	0.406189	0.396224	0.401799	0.392727	0.393144	0.402672	0.405858	0.403173	0.398058	0.400047	0.405144	0.406652	0.409781	0.405914	0.403218	0.403372	0.401684	0.408345	0.40537	0.408422	0.398233	0.398097	0.396477	0.403535	0.399391	0.399034	0.404617	0.400776	0.402527	0.397499	0.39577	0.402711	0.402371	0.399464	0.407083	0.402241	0.398045	0.397798	0.407252
LW30	0.405164	0.398841	0.404673	0.396075	0.402861	0.39553	0.394744	0.400039	0.403061	0.401684	0.40196	0.395603	0.405671	0.395918	0.398249	0.405263	0.405713	0.396378	0.402239	0.397428	0.399435	0.400725	0.4085	0.402726	0.407392	0.401652	0.399021	0.399755	0.407063	0.405436	0.395921	0.39853	0.393203	0.396788	0.396546	0.395907	0.401196	0.39265	0.407988	0.390812	0.396227	0.397187	0.396761	0.395946	0.400005	0.40539	0.398598	0.397179	0.405715
LW31	0.400907	0.390943	0.390489	0.391736	0.394626	0.392754	0.388101	0.393146	0.393419	0.394258	0.398592	0.385393	0.397508	0.387834	0.388649	0.394238	0.396055	0.38821	0.390731	0.393736	0.398752	0.401661	0.402682	0.394558	0.398649	0.398084	0.392125	0.398842	0.402443	0.403273	0.388739	0.392183	0.388715	0.395236	0.392866	0.38901	0.400294	0.389187	0.401605	0.387168	0.389378	0.394828	0.393949	0.386148	0.398334	0.401233	0.392362	0.386343	0.401399
LW32	0.400509	0.39716	0.399448	0.390383	0.397571	0.395162	0.386749	0.39741	0.399462	0.394256	0.397375	0.388409	0.396889	0.393242	0.38854	0.401681	0.398268	0.394437	0.389363	0.39745	0.400389	0.403251	0.407353	0.397984	0.401326	0.405657	0.39586	0.404471	0.400786	0.405375	0.390674	0.3919	0.392139	0.403271	0.395335	0.39384	0.401098	0.391132	0.40285	0.387693	0.39345	0.396147	0.397274	0.393915	0.400066	0.403151	0.399271	0.398818	0.399281
LW33	0.393717	0.387046	0.389097	0.381244	0.38755	0.383665	0.381479	0.385043	0.391411	0.385823	0.392409	0.387158	0.391495	0.388239	0.381772	0.391883	0.388926	0.387836	0.382147	0.38686	0.392915	0.394399	0.395635	0.387733	0.394737	0.397961	0.383535	0.392952	0.394417	0.395724	0.380005	0.382767	0.382552	0.386918	0.385612	0.385612	0.387815	0.383744	0.392638	0.37678	0.381255	0.383927	0.384614	0.385182	0.384959	0.398529	0.389588	0.388435	0.397708
LW34	0.389924	0.387638	0.394755	0.394214	0.39302	0.389772	0.386719	0.389253	0.39284	0.392791	0.397058	0.386341	0.39725	0.392304	0.386604	0.397956	0.393538	0.389115	0.393027	0.390658	0.401104	0.398674	0.401006	0.389774	0.397835	0.39396	0.391641	0.400948	0.396657	0.393918	0.383471	0.380578	0.388571	0.391007	0.389517	0.386236	0.394375	0.390943	0.394206	0.386057	0.382689	0.388242	0.394367	0.389956	0.396159	0.398816	0.38915	0.392401	0.395261
LW35	0.399828	0.393312	0.397711	0.391923	0.390319	0.390131	0.384908	0.388234	0.39998	0.390085	0.39504	0.386485	0.403983	0.397969	0.397345	0.396621	0.397049	0.385645	0.391746	0.388768	0.400663	0.405655	0.407174	0.393897	0.404877	0.40172	0.392259	0.404131	0.403593	0.398196	0.388656	0.391868	0.399019	0.396927	0.389994	0.392695	0.394987	0.393487	0.40206	0.389446	0.387466	0.39439	0.393315	0.39069	0.396205	0.405897	0.393184	0.389441	0.396276
LW36	0.394899	0.388044	0.393628	0.389937	0.394223	0.392694	0.381617	0.389331	0.38853	0.388623	0.393059	0.388126	0.397284	0.386115	0.386808	0.395158	0.391832	0.384833	0.388811	0.391734	0.397454	0.397285	0.400024	0.389516	0.39097	0.389771	0.386638	0.395254	0.397645	0.395711	0.383441	0.385613	0.382351	0.387748	0.389647	0.386219	0.392698	0.384597	0.3881	0.381944	0.388276	0.388355	0.39199	0.386636	0.392827	0.404672	0.390171	0.392483	0.400115
LW37	0.40891	0.396106	0.406477	0.398933	0.397583	0.396469	0.392257	0.401618	0.397408	0.3992	0.399041	0.391695	0.401295	0.395461	0.395606	0.404547	0.406403	0.393957	0.392315	0.403302	0.404572	0.403323	0.409588	0.399506	0.399122	0.402053	0.402041	0.402128	0.401187	0.404445	0.393042	0.39701	0.396271	0.400467	0.396347	0.393971	0.402638	0.390717	0.402261	0.38945	0.392052	0.404072	0.397592	0.391489	0.40059	0.409291	0.397864	0.395549	0.407083
LW38	0.399747	0.395984	0.396946	0.395459	0.400494	0.398484	0.387636	0.394195	0.399141	0.397631	0.40002	0.390262	0.397712	0.394728	0.392245	0.395066	0.398121	0.396267	0.397852	0.397842	0.400477	0.407551	0.398326	0.392589	0.402207	0.396763	0.393844	0.401361	0.396062	0.39709	0.388408	0.392561	0.389044	0.396433	0.394197	0.389608	0.397074	0.391218	0.400979	0.38827	0.388817	0.396455	0.393656	0.392022	0.399053	0.405062	0.396729	0.399748	0.401473
LW39	0.403712	0.396092	0.401423	0.396771	0.405405	0.401452	0.400516	0.402933	0.400577	0.400292	0.406864	0.399506	0.40217	0.400135	0.400646	0.39655	0.401791	0.392854	0.386579	0.409158	0.40357	0.407328	0.413763	0.402349	0.408505	0.409287	0.401664	0.408582	0.408886	0.410919	0.39283	0.401639	0.391836	0.402892	0.394809	0.394293	0.401857	0.394905	0.400954	0.388109	0.393536	0.396135	0.401375	0.395506	0.403761	0.409953	0.401681	0.396837	0.409776
LW40	0.405666	0.403248	0.409812	0.398869	0.400673	0.403873	0.396925	0.408932	0.406431	0.404902	0.404239	0.398495	0.412561	0.408721	0.402399	0.409579	0.405257	0.404793	0.402769	0.405852	0.415021	0.411528	0.41485	0.401965	0.410283	0.411046	0.40104	0.40978	0.407205	0.409399	0.397017	0.400433	0.402435	0.40433	0.400932	0.397333	0.411773	0.401251	0.40643	0.400966	0.398852	0.402285	0.404245	0.402354	0.407061	0.408409	0.399638	0.399415	0.407278
LW41	0.412814	0.407519	0.418592	0.409209	0.404997	0.407066	0.405783	0.410664	0.406627	0.406774	0.413707	0.402379	0.406422	0.402122	0.4003	0.408118	0.416199	0.4077	0.404385	0.406506	0.409163	0.406862	0.415386	0.410138	0.407097	0.408857	0.406254	0.409891	0.405951	0.41426	0.39701	0.403547	0.396751	0.406475	0.401416	0.396974	0.406248	0.400215	0.406519	0.400636	0.409291	0.40942	0.403244	0.404191	0.406524	0.414895	0.40497	0.406426	0.410239
LW42	0.410395	0.402499	0.408851	0.400768	0.398976	0.397717	0.39438	0.406206	0.402204	0.398667	0.408334	0.394947	0.409795	0.40158	0.399659	0.406471	0.40723	0.400177	0.398813	0.405692	0.400132	0.402428	0.408229	0.402283	0.403866	0.399019	0.400438	0.395957	0.404366	0.401138	0.390947	0.394231	0.395951	0.399327	0.396871	0.391599	0.399357	0.394168	0.39816	0.393758	0.397103	0.398246	0.398799	0.400186	0.404575	0.402464	0.395393	0.397157	0.40482
LW43	0.418028	0.409527	0.416086	0.408896	0.408809	0.407354	0.409655	0.414094	0.412827	0.412621	0.418459	0.402541	0.416476	0.410918	0.404108	0.412209	0.414183	0.41027	0.407134	0.408659	0.415749	0.410983	0.419219	0.41161	0.413121	0.41395	0.410994	0.412245	0.415657	0.413163	0.403228	0.402133	0.402811	0.411419	0.406177	0.403315	0.410789	0.405888	0.41391	0.399931	0.407374	0.405593	0.404531	0.406273	0.408864	0.417089	0.411397	0.405012	0.410869
LW44	0.423752	0.414914	0.420352	0.413889	0.414322	0.414357	0.413585	0.419358	0.411589	0.415135	0.423119	0.412399	0.416978	0.41851	0.410531	0.414491	0.424348	0.415669	0.412163	0.418108	0.419405	0.418467	0.423941	0.41177	0.41739	0.414134	0.414014	0.418917	0.420855	0.419856	0.405762	0.411793	0.40839	0.415774	0.407778	0.408365	0.416281	0.410372	0.415978	0.412114	0.411778	0.417568	0.411762	0.411668	0.413758	0.416903	0.411887	0.410747	0.413719
LW45	0.412392	0.403815	0.412903	0.4045	0.402665	0.400779	0.401105	0.406284	0.407192	0.405484	0.408328	0.398328	0.411705	0.407153	0.405803	0.408195	0.408044	0.404695	0.403492	0.404347	0.40542	0.409937	0.418693	0.404157	0.405544	0.40646	0.403502	0.407358	0.412569	0.410811	0.395776	0.401172	0.402537	0.401485	0.399273	0.397289	0.402065	0.39631	0.403009	0.396271	0.405084	0.403978	0.403589	0.401845	0.405365	0.409245	0.401891	0.403833	0.405632
LW46	0.420378	0.415443	0.418884	0.408954	0.412291	0.40843	0.407153	0.415884	0.40799	0.410874	0.417196	0.408282	0.416391	0.413692	0.407177	0.411951	0.419795	0.415972	0.406482	0.413157	0.418963	0.412709	0.42208	0.415523	0.41538	0.41642	0.409667	0.409648	0.416216	0.413739	0.402491	0.403836	0.402805	0.414225	0.407474	0.404857	0.411436	0.407407	0.41553	0.404871	0.410969	0.413703	0.411662	0.415666	0.41515	0.41388	0.40995	0.401573	0.412284
LW47	0.408437	0.399282	0.402771	0.398535	0.400478	0.400621	0.399124	0.410292	0.402707	0.402707	0.406998	0.396324	0.404346	0.396626	0.402033	0.400221	0.403411	0.39887	0.390397	0.399681	0.409993	0.411359	0.412683	0.40401	0.410608	0.40734	0.397064	0.403893	0.41028	0.408385	0.397979	0.400938	0.398966	0.403631	0.396159	0.400677	0.404176	0.399274	0.408235	0.393823	0.395421	0.402532	0.403146	0.39624	0.4031	0.410847	0.403258	0.391701	0.404039
LW48	0.408897	0.402859	0.412154	0.402083	0.403822	0.397712	0.402544	0.40812	0.404661	0.402653	0.412325	0.396233	0.408246	0.408677	0.399345	0.407126	0.408099	0.404332	0.400301	0.403084	0.410882	0.40486	0.417058	0.406501	0.410457	0.405868	0.402503	0.404121	0.409309	0.410579	0.397521	0.397256	0.398008	0.406412	0.400051	0.396323	0.40422	0.399917	0.408181	0.398295	0.396541	0.404594	0.402566	0.402767	0.402092	0.41051	0.402043	0.398752	0.410957
LW49	0.409615	0.404064	0.413142	0.402554	0.406886	0.405204	0.405568	0.412379	0.401025	0.402418	0.409614	0.401131	0.407216	0.400853	0.403432	0.406225	0.408573	0.404926	0.400845	0.410635	0.408463	0.406494	0.413932	0.405489	0.408247	0.40619	0.408186	0.412585	0.40902	0.410566	0.395971	0.404321	0.399245	0.405951	0.405614	0.39977	0.406411	0.401932	0.405595	0.399557	0.40436	0.404698	0.406656	0.401449	0.406866	0.411444	0.402841	0.39643	0.408136
LW50	0.413014	0.403894	0.409634	0.400056	0.405482	0.406759	0.406915	0.414462	0.408247	0.408251	0.413592	0.405707	0.41111	0.407076	0.407052	0.406164	0.409906	0.406398	0.401423	0.412946	0.415109	0.413956	0.416807	0.413847	0.416506	0.415515	0.410903	0.413994	0.415629	0.41979	0.403737	0.408356	0.410026	0.416131	0.408024	0.403685	0.417605	0.405634	0.414431	0.405935	0.404963	0.409762	0.408677	0.40807	0.411297	0.413892	0.404166	0.399604	0.410719
LW51	0.416763	0.410872	0.415345	0.411243	0.412332	0.408294	0.407885	0.419875	0.410929	0.412176	0.418683	0.405542	0.413923	0.40906	0.409369	0.414797	0.41711	0.413238	0.40349	0.415451	0.412408	0.409131	0.417105	0.410974	0.414966	0.416216	0.407157	0.410776	0.413525	0.412664	0.403954	0.406069	0.402655	0.409005	0.408926	0.404221	0.412328	0.403946	0.414784	0.406329	0.41135	0.410288	0.409606	0.406441	0.409376	0.412867	0.407272	0.404324	0.408347
LW52	0.411638	0.401052	0.406505	0.397757	0.400616	0.399693	0.4	0.409066	0.406418	0.405499	0.404728	0.397042	0.406378	0.403895	0.39894	0.407875	0.406841	0.40398	0.403093	0.403367	0.403532	0.401679	0.413198	0.405807	0.402423	0.40209	0.400328	0.401589	0.408812	0.405627	0.39632	0.398609	0.395561	0.404272	0.396114	0.398543	0.404084	0.399528	0.399482	0.395825	0.395992	0.402983	0.40093	0.400592	0.402156	0.412056	0.40262	0.399758	0.407194
LW53	0.407614	0.398938	0.408312	0.399049	0.397827	0.400155	0.398955	0.403783	0.403197	0.397227	0.405984	0.398401	0.406092	0.402593	0.398172	0.410183	0.405641	0.39773	0.401877	0.402479	0.409122	0.401977	0.415189	0.404644	0.40608	0.402591	0.401304	0.407085	0.41123	0.408557	0.395155	0.398825	0.394115	0.404597	0.400288	0.393984	0.403627	0.401225	0.402089	0.395276	0.391795	0.396008	0.396756	0.405067	0.408905	0.403907	0.394685	0.400651	0.404254
LW54	0.410264	0.398708	0.40859	0.397579	0.397864	0.39719	0.39493	0.405891	0.402446	0.398956	0.410993	0.395074	0.402677	0.398243	0.391465	0.405193	0.406044	0.400659	0.393362	0.400392	0.406359	0.403946	0.411874	0.406615	0.402314	0.404183	0.405505	0.404702	0.408223	0.409335	0.396439	0.398434	0.392968	0.402775	0.40041	0.395363	0.404774	0.402673	0.40507	0.390338	0.397598	0.402446	0.398914	0.399861	0.403906	0.407089	0.400042	0.397461	0.407267
LW55	0.4125	0.401317	0.402014	0.396733	0.403704	0.398881	0.403911	0.403612	0.399922	0.405674	0.406695	0.398389	0.396434	0.398277	0.402085	0.399838	0.40818	0.398845	0.396805	0.399735	0.409615	0.40821	0.409638	0.408231	0.411208	0.410302	0.405555	0.405705	0.406441	0.41122	0.397162	0.405141	0.39772	0.405977	0.398663	0.401239	0.40651	0.400205	0.408187	0.397859	0.397708	0.401835	0.398045	0.401598	0.400922	0.408558	0.404066	0.396592	0.406999
LW56	0.408106	0.392529	0.411301	0.396858	0.400491	0.396218	0.394711	0.402057	0.396198	0.397707	0.404097	0.396204	0.409527	0.403327	0.397756	0.407819	0.405631	0.397267	0.393327	0.401449	0.408882	0.403006	0.417187	0.40959	0.410292	0.403734	0.402107	0.406196	0.41016	0.409461	0.391357	0.397422	0.392713	0.406235	0.401012	0.395683	0.402871	0.396464	0.407602	0.39248	0.396169	0.399085	0.399993	0.40138	0.402454	0.401392	0.397622	0.395066	0.404677
LW57	0.399352	0.392437	0.401137	0.391295	0.397184	0.392975	0.389568	0.393713	0.396619	0.394588	0.398162	0.392784	0.393935	0.384098	0.388735	0.393033	0.392501	0.393265	0.387867	0.3932	0.397469	0.393147	0.398742	0.394374	0.399249	0.397509	0.39232	0.395022	0.394525	0.398853	0.385396	0.39305	0.389048	0.392871	0.39543	0.391908	0.394591	0.390464	0.397891	0.380567	0.388549	0.395821	0.391076	0.38576	0.391544	0.399352	0.392132	0.391239	0.402796
LW58	0.393368	0.394056	0.398755	0.392547	0.393053	0.393306	0.391122	0.392968	0.393127	0.395572	0.395886	0.389795	0.398841	0.398826	0.389978	0.398602	0.398421	0.387661	0.388147	0.393414	0.398037	0.396471	0.39685	0.394757	0.396588	0.396387	0.392421	0.394364	0.397735	0.393097	0.384562	0.384277	0.388597	0.393338	0.386645	0.390468	0.39326	0.385952	0.397394	0.387786	0.388281	0.392264	0.393404	0.388807	0.394263	0.397117	0.394643	0.39035	0.391951
LW59	0.399713	0.392404	0.397015	0.391024	0.397682	0.395775	0.394869	0.39834	0.394566	0.400503	0.401431	0.391405	0.397602	0.396785	0.392127	0.399041	0.401561	0.389442	0.388777	0.399117	0.400756	0.395947	0.398187	0.394418	0.398387	0.397761	0.394934	0.39809	0.395376	0.403108	0.388272	0.388573	0.389947	0.393648	0.393189	0.39772	0.396893	0.387569	0.39846	0.387703	0.394294	0.402851	0.395549	0.3871	0.39264	0.401414	0.403577	0.394989	0.399281
LW60	0.392023	0.382229	0.389503	0.382056	0.384912	0.38706	0.385551	0.385204	0.385115	0.389528	0.390792	0.381657	0.393736	0.388111	0.379333	0.383639	0.383366	0.380446	0.376706	0.388085	0.39289	0.391652	0.397272	0.388266	0.390217	0.389357	0.390103	0.390342	0.395575	0.393214	0.381002	0.379154	0.38269	0.386795	0.384296	0.379381	0.390236	0.381934	0.391228	0.384231	0.381194	0.386227	0.39078	0.386454	0.393083	0.39333	0.385132	0.383958	0.389166
LW61	0.3976	0.39114	0.398532	0.384699	0.39476	0.385844	0.391273	0.394797	0.393816	0.389097	0.393018	0.383263	0.395817	0.393156	0.387683	0.393516	0.392384	0.389823	0.383832	0.389592	0.393943	0.392183	0.396269	0.390849	0.395515	0.388453	0.387868	0.388531	0.390363	0.39478	0.380952	0.379569	0.383032	0.389604	0.38471	0.38698	0.389978	0.381567	0.390543	0.381676	0.384584	0.388651	0.389607	0.384315	0.385315	0.395312	0.39421	0.388681	0.397436
LW62	0.388641	0.388304	0.3924	0.380971	0.388232	0.387372	0.382422	0.388995	0.386773	0.389018	0.385146	0.386642	0.385454	0.386843	0.380848	0.394563	0.383139	0.384142	0.379514	0.385259	0.394342	0.39265	0.394477	0.391421	0.390751	0.388949	0.385731	0.391586	0.392303	0.395408	0.383819	0.383363	0.384052	0.387253	0.389238	0.387732	0.389801	0.382759	0.390818	0.382307	0.38097	0.377575	0.387705	0.382475	0.380172	0.385851	0.385189	0.376982	0.388098
LW63	0.392735	0.391037	0.39018	0.387373	0.387079	0.388169	0.384142	0.389106	0.387345	0.385339	0.394794	0.382385	0.390879	0.391396	0.380751	0.396121	0.394441	0.39014	0.389227	0.39404	0.391085	0.388668	0.391884	0.38579	0.39289	0.388787	0.385497	0.39178	0.389021	0.391151	0.381828	0.379671	0.37849	0.385673	0.386852	0.383085	0.384986	0.377813	0.388616	0.383037	0.386765	0.388153	0.382088	0.384966	0.3827	0.386056	0.387877	0.387892	0.388379
LW64	0.39214	0.388822	0.39188	0.387348	0.389648	0.389169	0.384944	0.389979	0.387998	0.388499	0.398806	0.381837	0.391035	0.387173	0.378295	0.39114	0.392275	0.387653	0.386609	0.392771	0.385127	0.388438	0.391542	0.385226	0.388304	0.389414	0.381041	0.387352	0.389905	0.390707	0.378249	0.384806	0.384774	0.385287	0.384437	0.386475	0.384181	0.381331	0.391726	0.372157	0.385189	0.39031	0.380899	0.38033	0.387783	0.393856	0.390303	0.391306	0.394706
LW65	0.39945	0.392203	0.393373	0.389695	0.39487	0.394648	0.387812	0.388749	0.397123	0.390636	0.395074	0.388522	0.390254	0.381817	0.386881	0.392196	0.396826	0.387612	0.385227	0.397521	0.39615	0.389681	0.396312	0.396814	0.395375	0.396228	0.389828	0.389369	0.391577	0.396483	0.383976	0.391756	0.386984	0.393325	0.391448	0.389319	0.390924	0.383699	0.391893	0.378802	0.390031	0.393768	0.386648	0.387792	0.386945	0.395561	0.389613	0.383435	0.403178
LW66	0.405466	0.403832	0.398571	0.399036	0.405127	0.40125	0.39539	0.397888	0.399799	0.404203	0.40346	0.395291	0.40016	0.393468	0.391427	0.401908	0.4019	0.404214	0.399632	0.405198	0.400813	0.398404	0.401415	0.39833	0.40612	0.399863	0.395346	0.397771	0.396888	0.397828	0.388189	0.393135	0.392444	0.398225	0.400357	0.392262	0.397926	0.393065	0.400142	0.385637	0.396404	0.392835	0.390866	0.391545	0.394455	0.397053	0.395741	0.385228	0.399205
LW67	0.399777	0.388344	0.395896	0.384234	0.391219	0.389971	0.383916	0.387934	0.389825	0.392471	0.397999	0.385192	0.393085	0.385744	0.387256	0.396434	0.392547	0.387101	0.388809	0.390254	0.393147	0.393794	0.397812	0.396012	0.392591	0.390494	0.385585	0.391076	0.401281	0.390866	0.38381	0.38531	0.383982	0.395533	0.393448	0.387529	0.392325	0.387818	0.399968	0.377534	0.385292	0.390618	0.381958	0.385253	0.38465	0.394603	0.390514	0.385582	0.401243
LW68	0.398223	0.393873	0.398775	0.395443	0.390525	0.392056	0.39006	0.394058	0.391866	0.397089	0.400934	0.392742	0.392562	0.399782	0.391693	0.396921	0.396093	0.389525	0.38592	0.393217	0.405064	0.403127	0.402129	0.395938	0.401764	0.399058	0.395717	0.401016	0.399601	0.399985	0.38914	0.38977	0.39068	0.393743	0.39783	0.386548	0.399262	0.385671	0.399521	0.383213	0.3917	0.397272	0.396873	0.389082	0.394915	0.396484	0.390438	0.390023	0.388699
LW69	0.402003	0.394607	0.401615	0.397745	0.40251	0.399794	0.392053	0.394123	0.400083	0.399529	0.40437	0.395904	0.400825	0.390832	0.39267	0.397367	0.401777	0.398566	0.390025	0.402768	0.397788	0.39164	0.402119	0.391169	0.399814	0.396358	0.394927	0.397985	0.400888	0.39945	0.386319	0.388294	0.388593	0.39662	0.395794	0.387766	0.399193	0.390495	0.401616	0.383757	0.392356	0.397632	0.387825	0.39184	0.393611	0.401199	0.402432	0.394016	0.404423
LW70	0.396932	0.38904	0.392805	0.3894	0.395947	0.389469	0.386378	0.390059	0.393642	0.398462	0.397218	0.390085	0.393836	0.391788	0.390776	0.39007	0.394388	0.392137	0.388506	0.396011	0.397186	0.391135	0.398715	0.389918	0.39598	0.390605	0.388329	0.389485	0.396581	0.390429	0.38411	0.384739	0.387591	0.391879	0.385041	0.387898	0.390749	0.383224	0.398438	0.378628	0.385745	0.389335	0.386192	0.387971	0.391566	0.394688	0.39635	0.384068	0.395576
LW71	0.389486	0.389437	0.394167	0.38899	0.387739	0.383832	0.384745	0.386655	0.391446	0.390472	0.391525	0.386872	0.391337	0.389444	0.384458	0.389529	0.390033	0.385044	0.385815	0.388291	0.390125	0.387187	0.394195	0.386798	0.394115	0.387237	0.38683	0.386201	0.39311	0.390972	0.376094	0.382912	0.382281	0.386741	0.387864	0.381736	0.385868	0.380121	0.390013	0.375514	0.381689	0.382503	0.385929	0.380319	0.389994	0.397313	0.389298	0.386533	0.397627
LW72	0.389249	0.382435	0.389788	0.38485	0.388433	0.380883	0.37786	0.388569	0.391149	0.382807	0.387363	0.379212	0.392661	0.382201	0.374623	0.384558	0.385977	0.383544	0.381047	0.383738	0.387527	0.385176	0.386745	0.379708	0.385122	0.389085	0.381566	0.382587	0.390152	0.383047	0.371652	0.377983	0.378036	0.38168	0.383229	0.379848	0.38164	0.37779	0.388488	0.373479	0.375603	0.377813	0.378817	0.377378	0.381048	0.385789	0.385546	0.378688	0.38532
LW73	0.403963	0.39525	0.398031	0.393198	0.397624	0.393922	0.387015	0.395783	0.388262	0.397679	0.401461	0.393934	0.392215	0.394219	0.392926	0.39573	0.399313	0.393836	0.39055	0.401077	0.395899	0.39899	0.398445	0.393292	0.390129	0.395634	0.39523	0.39595	0.399907	0.398948	0.390865	0.393044	0.39173	0.39745	0.395086	0.391731	0.394877	0.389634	0.399892	0.385105	0.386937	0.39364	0.389821	0.392592	0.391892	0.400707	0.392505	0.387805	0.40199
LW74	0.395584	0.383883	0.391029	0.387656	0.39296	0.38851	0.384097	0.386548	0.389999	0.389787	0.388868	0.385618	0.391113	0.389638	0.387563	0.388336	0.391824	0.386516	0.385026	0.389016	0.391103	0.384072	0.393026	0.385214	0.388345	0.387126	0.38164	0.388809	0.39663	0.392835	0.381725	0.387555	0.382032	0.385382	0.389609	0.381132	0.383004	0.379112	0.391286	0.379242	0.383634	0.384595	0.384094	0.384246	0.389079	0.394701	0.385114	0.38853	0.388784
LW75	0.399361	0.393519	0.39754	0.390305	0.394025	0.394861	0.389901	0.396832	0.395252	0.391521	0.399242	0.391051	0.391786	0.39301	0.390266	0.398204	0.397783	0.393319	0.389219	0.395687	0.398021	0.400893	0.398768	0.388777	0.400426	0.396618	0.389859	0.395366	0.395148	0.396777	0.387935	0.387325	0.393836	0.401551	0.389184	0.39159	0.397486	0.393311	0.403052	0.385352	0.382997	0.394498	0.395345	0.389268	0.395433	0.394175	0.391872	0.385886	0.393059
LW76	0.400187	0.394679	0.394647	0.395394	0.392933	0.388219	0.384863	0.391335	0.395016	0.392163	0.398728	0.391649	0.386091	0.383849	0.38222	0.394064	0.397701	0.396079	0.390795	0.397373	0.393918	0.393398	0.393879	0.39316	0.393015	0.394789	0.388477	0.393022	0.391092	0.391037	0.381911	0.390536	0.388305	0.389208	0.388752	0.388172	0.39106	0.38732	0.393948	0.384178	0.394954	0.395718	0.393333	0.38645	0.390803	0.395186	0.394144	0.393875	0.398889
LR1	0.38999	0.378381	0.382762	0.383466	0.38383	0.386215	0.377453	0.385529	0.3836	0.387354	0.390413	0.386306	0.386716	0.382916	0.37638	0.37357	0.373665	0.379722	0.3735	0.380141	0.400633	0.390976	0.386198	0.387419	0.396604	0.395335	0.392886	0.397658	0.39529	0.397237	0.382097	0.390543	0.38886	0.393464	0.381623	0.379767	0.388072	0.38696	0.391451	0.376239	0.379162	0.376129	0.380874	0.377763	0.380389	0.391003	0.381688	0.384902	0.392137
LR2	0.401578	0.392899	0.398683	0.395472	0.393478	0.399204	0.381648	0.397849	0.397167	0.396708	0.404438	0.395612	0.406723	0.397976	0.389778	0.397327	0.392425	0.389434	0.393122	0.397195	0.40596	0.39595	0.403898	0.394851	0.401479	0.39548	0.403382	0.401404	0.40851	0.397552	0.389452	0.392782	0.395267	0.396996	0.399016	0.386766	0.393984	0.398224	0.400601	0.387838	0.390352	0.391245	0.390079	0.391338	0.392159	0.402676	0.393975	0.396494	0.399096
LR3	0.392392	0.379691	0.38576	0.382423	0.386943	0.389375	0.37445	0.384764	0.381596	0.389998	0.394762	0.382913	0.388688	0.383131	0.38296	0.385017	0.387498	0.375718	0.377778	0.390212	0.398909	0.386172	0.400541	0.386216	0.395585	0.385643	0.394695	0.395567	0.400155	0.395353	0.383751	0.387048	0.389336	0.391264	0.389132	0.386	0.386525	0.386671	0.400425	0.383949	0.37586	0.386442	0.383915	0.38198	0.384824	0.394853	0.385025	0.381031	0.389601
LR4	0.387741	0.381545	0.376944	0.380106	0.386489	0.389541	0.37783	0.387277	0.382666	0.39113	0.387041	0.390321	0.384792	0.384787	0.38347	0.380497	0.37976	0.379587	0.378011	0.391748	0.400828	0.389586	0.389156	0.392203	0.397467	0.392933	0.397014	0.393998	0.397727	0.393852	0.387734	0.389033	0.390143	0.393465	0.387715	0.386807	0.392267	0.386122	0.391575	0.386373	0.37886	0.383881	0.380995	0.379981	0.382656	0.389846	0.382901	0.386464	0.397909
LR5	0.387943	0.383167	0.386325	0.377033	0.384985	0.386456	0.374383	0.383263	0.379946	0.385003	0.391432	0.384337	0.380696	0.380453	0.376713	0.382917	0.382548	0.373281	0.374592	0.385119	0.387896	0.384771	0.384899	0.382868	0.388576	0.388449	0.38427	0.385794	0.38759	0.388312	0.377456	0.382361	0.379481	0.385507	0.379391	0.38102	0.382718	0.381648	0.385528	0.373731	0.379181	0.380876	0.380727	0.373605	0.379513	0.387761	0.378274	0.377915	0.384857
LR6	0.387073	0.381417	0.385003	0.382622	0.38658	0.383131	0.36827	0.385483	0.376372	0.383803	0.39402	0.38231	0.390245	0.38081	0.378806	0.380843	0.3828	0.381287	0.37738	0.381822	0.395341	0.385671	0.38783	0.382041	0.388733	0.383295	0.382312	0.387153	0.392099	0.387428	0.371368	0.380064	0.379123	0.385593	0.381832	0.375381	0.38656	0.379798	0.387493	0.371254	0.376779	0.381026	0.379416	0.380442	0.388048	0.388997	0.38081	0.38333	0.391856
LR7	0.388337	0.376871	0.382396	0.379055	0.384964	0.384841	0.371344	0.382537	0.383079	0.385077	0.391341	0.384207	0.381802	0.379057	0.37362	0.374564	0.380683	0.381068	0.383341	0.382352	0.393957	0.388308	0.392921	0.392894	0.393357	0.3944	0.39138	0.38951	0.394254	0.396254	0.380222	0.393412	0.390352	0.391804	0.384486	0.383598	0.389308	0.385516	0.392499	0.371976	0.379956	0.385536	0.380359	0.380473	0.384716	0.396606	0.384444	0.385357	0.389907
LR8	0.397228	0.385565	0.393673	0.388778	0.386839	0.392035	0.387709	0.390855	0.389053	0.396077	0.395238	0.392044	0.396641	0.38784	0.385676	0.393011	0.39153	0.382031	0.386295	0.390615	0.4059	0.396483	0.405221	0.399589	0.405228	0.393574	0.404856	0.398003	0.401628	0.398018	0.393371	0.389175	0.396606	0.398804	0.392413	0.389612	0.393299	0.399101	0.399143	0.387525	0.385972	0.392722	0.38675	0.381781	0.395529	0.391291	0.382908	0.387768	0.39156
LR9	0.374428	0.36504	0.36488	0.36636	0.36989	0.372479	0.360789	0.370917	0.370806	0.370921	0.381072	0.371124	0.375412	0.374665	0.368079	0.36449	0.361625	0.359584	0.364882	0.371249	0.387173	0.372348	0.381387	0.372846	0.381125	0.379548	0.383769	0.382927	0.383065	0.38077	0.367659	0.37477	0.372864	0.375031	0.371325	0.371568	0.37441	0.376442	0.381899	0.366742	0.36754	0.367152	0.373209	0.368463	0.368438	0.375714	0.367405	0.37357	0.376633
LR10	0.386697	0.37959	0.384326	0.384237	0.383998	0.390755	0.377753	0.386779	0.388233	0.387297	0.390779	0.384527	0.390862	0.386947	0.382372	0.383868	0.382448	0.38037	0.382237	0.383151	0.399724	0.394232	0.390778	0.392769	0.393484	0.38969	0.393508	0.391728	0.399335	0.387815	0.382416	0.383606	0.385675	0.394164	0.386297	0.384884	0.386178	0.388401	0.394324	0.384702	0.376403	0.382758	0.385517	0.380589	0.386394	0.395219	0.388533	0.381558	0.391754
LR11	0.388555	0.383517	0.388416	0.385276	0.386597	0.387661	0.377539	0.39134	0.382878	0.385204	0.394839	0.383013	0.395398	0.380653	0.376695	0.3824	0.38326	0.380206	0.377504	0.388326	0.393604	0.384809	0.39077	0.388114	0.388352	0.389626	0.388882	0.388027	0.389249	0.386151	0.377344	0.381846	0.377752	0.386303	0.384238	0.377524	0.383417	0.383023	0.390975	0.365471	0.383622	0.386647	0.379631	0.376136	0.379588	0.386479	0.384488	0.385142	0.389054
LR12	0.386067	0.371397	0.381577	0.377546	0.384618	0.387477	0.372092	0.383678	0.377927	0.385616	0.391284	0.383261	0.39115	0.386196	0.378985	0.375358	0.378367	0.375003	0.378229	0.386467	0.399858	0.387977	0.395309	0.39113	0.394904	0.392482	0.391152	0.391583	0.396798	0.387977	0.380764	0.385564	0.383997	0.393264	0.381721	0.382074	0.385823	0.388956	0.396795	0.376691	0.375997	0.379084	0.380824	0.374942	0.381849	0.389373	0.382327	0.383045	0.389614
LR13	0.381265	0.370347	0.379532	0.375515	0.381433	0.379208	0.366392	0.380265	0.374675	0.38007	0.383171	0.379706	0.380773	0.372995	0.373188	0.377144	0.380811	0.372082	0.378327	0.379123	0.39345	0.386443	0.390302	0.385955	0.389383	0.38543	0.389655	0.385796	0.392689	0.381886	0.37605	0.38426	0.379404	0.386903	0.384184	0.377099	0.384602	0.383737	0.387023	0.373565	0.37065	0.374297	0.375611	0.369004	0.378831	0.384302	0.373873	0.380959	0.393623
LR14	0.381726	0.368625	0.377284	0.370408	0.377889	0.379383	0.366866	0.37837	0.375015	0.377642	0.386455	0.377695	0.381744	0.375715	0.371739	0.369	0.373939	0.368855	0.367913	0.375568	0.395723	0.384343	0.389763	0.385704	0.392238	0.386114	0.38471	0.387599	0.3898	0.38172	0.375402	0.378572	0.375347	0.386873	0.376421	0.372505	0.380585	0.379766	0.385952	0.367842	0.367922	0.374945	0.373906	0.368395	0.379335	0.386736	0.371854	0.370825	0.383832
LR15	0.379192	0.368085	0.37788	0.367207	0.369542	0.374545	0.35784	0.37215	0.367642	0.377286	0.374192	0.370934	0.373841	0.366744	0.365626	0.375215	0.372954	0.367456	0.364922	0.374883	0.377579	0.371756	0.378243	0.373443	0.374517	0.371969	0.376782	0.371909	0.381426	0.377054	0.366429	0.36854	0.36821	0.373534	0.369106	0.362025	0.366938	0.36773	0.373872	0.364231	0.366795	0.370068	0.369923	0.365459	0.369951	0.378274	0.368266	0.363654	0.376055
LR16	0.386188	0.382498	0.38343	0.379231	0.384248	0.381334	0.371725	0.391592	0.38055	0.38522	0.388138	0.387251	0.388928	0.380681	0.378142	0.38417	0.38176	0.38081	0.383344	0.38767	0.394008	0.389076	0.389184	0.385177	0.387202	0.390448	0.386725	0.387866	0.392897	0.385893	0.375617	0.385304	0.382067	0.38111	0.387804	0.381658	0.383168	0.383339	0.388333	0.378252	0.384095	0.382777	0.382987	0.378021	0.378933	0.382695	0.373373	0.382055	0.386354
LR17	0.394534	0.384129	0.388729	0.383413	0.39073	0.391177	0.380415	0.390106	0.388665	0.392605	0.384391	0.393774	0.388576	0.381093	0.385874	0.386753	0.386735	0.387557	0.385954	0.390656	0.395492	0.385728	0.388672	0.390743	0.392467	0.388784	0.394659	0.39107	0.398154	0.393038	0.386551	0.384877	0.387113	0.38898	0.39361	0.384598	0.386981	0.389145	0.394717	0.388485	0.382696	0.384099	0.386988	0.384013	0.388788	0.392978	0.381734	0.384231	0.394331
LR18	0.38781	0.383797	0.384607	0.383642	0.387219	0.382859	0.375301	0.382542	0.382755	0.384604	0.38965	0.383174	0.384799	0.377774	0.373633	0.380979	0.386383	0.378509	0.385842	0.380905	0.394345	0.384935	0.386749	0.38531	0.388262	0.384402	0.385754	0.385628	0.385008	0.386862	0.377481	0.384183	0.380664	0.383662	0.381479	0.379898	0.381535	0.377801	0.386971	0.377701	0.380921	0.381981	0.38165	0.379566	0.380464	0.384928	0.375031	0.384129	0.391807
LR19	0.3906	0.384127	0.388904	0.382321	0.386794	0.391301	0.380881	0.388	0.386811	0.387573	0.393045	0.391765	0.389568	0.386182	0.385097	0.385509	0.38881	0.378974	0.383484	0.387028	0.391083	0.384312	0.389107	0.393368	0.391237	0.393799	0.390855	0.390542	0.392256	0.391164	0.382749	0.387277	0.391219	0.389354	0.38492	0.386744	0.387327	0.388492	0.392551	0.382382	0.384603	0.391311	0.387983	0.384812	0.384787	0.399629	0.382304	0.383286	0.395178
LR20	0.387235	0.381437	0.389209	0.378911	0.391826	0.385758	0.375525	0.385767	0.385209	0.390099	0.39192	0.384179	0.387102	0.382537	0.386773	0.384146	0.386138	0.377058	0.382864	0.38834	0.394006	0.382701	0.394901	0.387812	0.392772	0.386628	0.387718	0.385799	0.388785	0.388851	0.381242	0.379194	0.387257	0.392837	0.383597	0.385888	0.386444	0.379557	0.394343	0.375384	0.377177	0.38458	0.382135	0.379783	0.386227	0.393131	0.381894	0.382198	0.394661
LR21	0.389639	0.378098	0.386265	0.381637	0.389532	0.388725	0.379746	0.390226	0.387222	0.395169	0.388896	0.390827	0.391394	0.383679	0.384057	0.381162	0.386739	0.378714	0.382686	0.389315	0.397507	0.388682	0.394151	0.393992	0.396886	0.393419	0.392819	0.393373	0.39417	0.393787	0.379086	0.392305	0.386337	0.39416	0.38852	0.380269	0.389748	0.38772	0.396204	0.383483	0.381395	0.38555	0.384967	0.381665	0.389863	0.392264	0.381688	0.387783	0.396666
LR22	0.372315	0.368716	0.372126	0.36657	0.375519	0.375123	0.364985	0.370949	0.368159	0.370869	0.375828	0.369535	0.374032	0.369696	0.362742	0.367198	0.371926	0.367157	0.364981	0.366217	0.380498	0.376933	0.377659	0.371353	0.37716	0.371365	0.37243	0.37267	0.375208	0.376598	0.365386	0.366475	0.371828	0.369381	0.361532	0.364028	0.367624	0.366462	0.378405	0.361095	0.362699	0.369466	0.369022	0.365104	0.367266	0.371372	0.366952	0.363844	0.373578
LR23	0.380267	0.367041	0.372733	0.369338	0.376186	0.374874	0.362304	0.370776	0.371872	0.373551	0.374224	0.375209	0.378294	0.369502	0.365755	0.371225	0.374666	0.370163	0.369678	0.377167	0.38667	0.37375	0.379765	0.375355	0.37971	0.377167	0.379481	0.378721	0.37979	0.376347	0.362708	0.374982	0.370529	0.373485	0.368113	0.366469	0.3775	0.371543	0.37593	0.363854	0.36515	0.366592	0.369452	0.36075	0.369789	0.380168	0.370894	0.373384	0.379492
LR24	0.380753	0.375853	0.381011	0.375758	0.378555	0.37508	0.367246	0.375648	0.378474	0.375381	0.387032	0.377051	0.378078	0.379702	0.368494	0.372696	0.380002	0.373932	0.372795	0.37964	0.385366	0.378746	0.383593	0.382159	0.385728	0.385831	0.376569	0.379001	0.382233	0.37862	0.375523	0.372486	0.377775	0.380885	0.371263	0.371831	0.375076	0.374076	0.385299	0.366049	0.373926	0.377468	0.375413	0.364692	0.376897	0.384853	0.378465	0.379432	0.384653
LR25	0.383335	0.379118	0.377876	0.380532	0.383389	0.383271	0.373781	0.382097	0.378538	0.379173	0.386751	0.380322	0.386459	0.380403	0.372038	0.372727	0.376683	0.380537	0.380978	0.379964	0.393787	0.381385	0.379839	0.38253	0.387796	0.386152	0.379891	0.38787	0.384612	0.385454	0.376028	0.38695	0.380667	0.388167	0.37704	0.375752	0.380257	0.380521	0.385899	0.37063	0.376609	0.381141	0.377254	0.369171	0.376177	0.388902	0.376878	0.377199	0.385082
LR26	0.397418	0.386765	0.393971	0.390349	0.394679	0.391678	0.378994	0.391868	0.389546	0.393608	0.397007	0.392978	0.400752	0.387314	0.381605	0.394911	0.388593	0.384552	0.387593	0.394092	0.403575	0.390095	0.397739	0.393369	0.399271	0.395759	0.400179	0.397361	0.403407	0.398355	0.385792	0.391365	0.390025	0.397194	0.396377	0.386063	0.394177	0.393473	0.397165	0.378707	0.384633	0.385388	0.387285	0.385602	0.385294	0.396281	0.387069	0.39213	0.399469
LR27	0.40954	0.400025	0.405377	0.396322	0.403087	0.405585	0.391554	0.4043	0.405172	0.40809	0.410659	0.402359	0.410356	0.40588	0.403546	0.40713	0.405693	0.393681	0.394592	0.405898	0.409193	0.40329	0.410548	0.404455	0.411983	0.403714	0.410857	0.404388	0.412415	0.402969	0.400881	0.399672	0.403998	0.405905	0.403694	0.39793	0.406265	0.401836	0.4139	0.391772	0.399364	0.403711	0.4015	0.398569	0.401784	0.407144	0.399949	0.40203	0.403422
LR28	0.403145	0.402224	0.404399	0.400999	0.395943	0.406399	0.387812	0.401296	0.393235	0.403638	0.4054	0.40111	0.406406	0.402892	0.393959	0.402716	0.404764	0.393032	0.392007	0.400366	0.405536	0.401529	0.409866	0.400103	0.405809	0.403225	0.407094	0.403387	0.407107	0.406533	0.396515	0.403772	0.404416	0.404563	0.397091	0.393676	0.396849	0.404804	0.403665	0.39575	0.396724	0.3969	0.396193	0.392675	0.398789	0.403036	0.399242	0.397725	0.399266
LR29	0.394796	0.390677	0.396933	0.389177	0.38907	0.393502	0.379633	0.394612	0.392147	0.397265	0.399774	0.387892	0.402539	0.394384	0.384839	0.393507	0.391361	0.385207	0.385796	0.397474	0.402741	0.394967	0.399768	0.393867	0.39621	0.39534	0.398776	0.393253	0.39742	0.396074	0.39078	0.390884	0.394291	0.395148	0.389817	0.384212	0.390271	0.395318	0.396954	0.380243	0.383846	0.388478	0.386914	0.388718	0.388519	0.401453	0.391934	0.399249	0.398537
LR30	0.404127	0.398078	0.402747	0.397223	0.39737	0.403123	0.395012	0.403264	0.39665	0.406391	0.404224	0.397984	0.410938	0.404648	0.398419	0.396793	0.402399	0.392754	0.392332	0.404896	0.4061	0.39989	0.406821	0.401316	0.406202	0.399961	0.406751	0.397708	0.403365	0.403869	0.396151	0.399726	0.404614	0.405592	0.39976	0.393398	0.394956	0.401376	0.403373	0.395276	0.395638	0.397539	0.390349	0.397289	0.397899	0.403283	0.397312	0.396908	0.402312
LR31	0.407189	0.402303	0.402919	0.395581	0.400113	0.405384	0.391394	0.405562	0.399242	0.403559	0.405674	0.394375	0.407258	0.400412	0.394028	0.403987	0.401702	0.391948	0.397778	0.404261	0.403191	0.402146	0.40784	0.401772	0.405153	0.395118	0.402523	0.400367	0.406537	0.39965	0.395284	0.39694	0.400837	0.401424	0.396915	0.397659	0.39738	0.400218	0.404893	0.393871	0.395628	0.405786	0.39528	0.397769	0.397142	0.40183	0.400372	0.398219	0.401336
LR32	0.402	0.393963	0.401097	0.391933	0.396594	0.403241	0.389259	0.401232	0.399858	0.402732	0.405218	0.399425	0.403504	0.397883	0.388443	0.395168	0.395197	0.385814	0.388729	0.399421	0.401446	0.398858	0.404544	0.398277	0.402418	0.399261	0.401109	0.3956	0.4058	0.400448	0.396537	0.395697	0.398786	0.401037	0.396088	0.39267	0.396491	0.397894	0.401791	0.387568	0.389044	0.397475	0.396545	0.392207	0.397101	0.404808	0.399092	0.397284	0.399775
LR33	0.396934	0.387078	0.393333	0.390497	0.39202	0.392644	0.378065	0.391367	0.388941	0.395671	0.396823	0.397561	0.399354	0.389251	0.381637	0.39195	0.38801	0.391777	0.394292	0.392365	0.401209	0.390839	0.39788	0.398101	0.401216	0.39563	0.399706	0.394406	0.399821	0.396906	0.38892	0.394216	0.389516	0.402141	0.394214	0.38931	0.394851	0.394195	0.402579	0.38513	0.382165	0.387041	0.38982	0.388443	0.388416	0.403103	0.389139	0.392161	0.399697
LR34	0.403633	0.391161	0.398074	0.391657	0.393482	0.399416	0.394583	0.397639	0.394868	0.406533	0.401022	0.399078	0.401213	0.394498	0.391166	0.395717	0.394035	0.3882	0.389937	0.396133	0.407689	0.403072	0.401938	0.403284	0.402555	0.40604	0.404229	0.399545	0.406471	0.403391	0.398394	0.402754	0.398142	0.402309	0.400164	0.394025	0.405162	0.402485	0.405765	0.387577	0.391843	0.395126	0.395985	0.387524	0.390874	0.405018	0.397933	0.401309	0.40445
LR35	0.405696	0.39732	0.402624	0.39689	0.401619	0.402216	0.386061	0.399404	0.399711	0.4	0.405013	0.395868	0.407068	0.396572	0.3888	0.400277	0.398716	0.39432	0.393726	0.403148	0.407458	0.399535	0.399273	0.396753	0.40148	0.393284	0.401493	0.397258	0.411526	0.395631	0.391303	0.391431	0.394333	0.401637	0.400142	0.390375	0.395206	0.39438	0.401109	0.396585	0.39329	0.398089	0.389957	0.39373	0.399733	0.400384	0.399318	0.396504	0.406972
LR36	0.396733	0.388517	0.390878	0.389995	0.389554	0.393958	0.377718	0.393634	0.388116	0.39332	0.399588	0.390941	0.394386	0.386798	0.382274	0.391103	0.392177	0.379861	0.387053	0.392842	0.400918	0.397729	0.397969	0.393185	0.394915	0.394658	0.395881	0.394804	0.398598	0.391796	0.386554	0.393927	0.385648	0.395752	0.393802	0.383987	0.39301	0.393956	0.397558	0.381821	0.386099	0.387341	0.389079	0.382601	0.388106	0.395339	0.385511	0.387884	0.395894
LR37	0.399858	0.391824	0.396106	0.393841	0.393938	0.400724	0.389386	0.399117	0.393433	0.397876	0.402188	0.395247	0.406333	0.399664	0.397373	0.396124	0.391854	0.383066	0.391048	0.402781	0.405932	0.39483	0.406443	0.396325	0.397186	0.397257	0.399141	0.396609	0.406314	0.401183	0.396289	0.392628	0.396911	0.400064	0.39772	0.395262	0.397295	0.3974	0.406488	0.387678	0.388273	0.39212	0.392023	0.395234	0.398268	0.404656	0.3944	0.394366	0.398936
LR38	0.390509	0.383206	0.397738	0.386136	0.390102	0.392486	0.38393	0.394566	0.387085	0.39653	0.393584	0.389345	0.396753	0.3912	0.388995	0.394598	0.390343	0.383084	0.38367	0.393468	0.394824	0.392302	0.398324	0.390139	0.398072	0.394414	0.394634	0.388754	0.40047	0.398677	0.39194	0.39059	0.391659	0.391743	0.387973	0.384341	0.389098	0.385409	0.397009	0.382276	0.381881	0.390474	0.387625	0.382236	0.386514	0.397282	0.390687	0.393635	0.397632
LR39	0.398476	0.394124	0.39627	0.390976	0.393195	0.3993	0.385154	0.39795	0.394319	0.399478	0.395293	0.393297	0.39678	0.393339	0.389651	0.394668	0.395768	0.391824	0.391902	0.393878	0.403583	0.394419	0.39908	0.398872	0.400822	0.401542	0.3994	0.397686	0.397433	0.405731	0.387381	0.393156	0.392294	0.397351	0.391323	0.393102	0.39401	0.392428	0.404998	0.386127	0.392915	0.391633	0.393298	0.384166	0.389839	0.402711	0.394513	0.387981	0.396614
LR40	0.402513	0.389965	0.394442	0.388981	0.395719	0.397533	0.386835	0.400132	0.395314	0.401155	0.397866	0.400115	0.405221	0.397988	0.391377	0.39484	0.391957	0.394202	0.390362	0.39695	0.406069	0.402149	0.403315	0.400783	0.40529	0.396246	0.400688	0.400541	0.405034	0.396604	0.392151	0.396885	0.395706	0.401447	0.395648	0.388999	0.392473	0.396381	0.402593	0.391855	0.38856	0.388688	0.388395	0.385428	0.392398	0.398823	0.391849	0.391335	0.395907
LR41	0.402128	0.39989	0.405853	0.399657	0.398987	0.401389	0.391567	0.402493	0.395345	0.401849	0.406319	0.398835	0.409065	0.39999	0.392184	0.401858	0.399498	0.390169	0.394057	0.406651	0.406831	0.400181	0.408518	0.396776	0.403288	0.399114	0.404228	0.401834	0.413333	0.401802	0.394176	0.398014	0.399988	0.400779	0.399062	0.390899	0.39838	0.396777	0.405884	0.391262	0.392114	0.393782	0.393931	0.390719	0.399217	0.405775	0.401492	0.399327	0.403715
LR42	0.383839	0.379933	0.383734	0.377816	0.381379	0.38964	0.37846	0.377216	0.380949	0.381609	0.389165	0.373553	0.383972	0.375588	0.375236	0.377645	0.383844	0.379113	0.381435	0.37908	0.386322	0.384118	0.388073	0.385638	0.387259	0.386056	0.386851	0.386622	0.392212	0.3912	0.376907	0.375831	0.378902	0.386392	0.379078	0.375996	0.389478	0.378195	0.384605	0.368476	0.373856	0.383233	0.379502	0.377159	0.383249	0.387534	0.379288	0.378211	0.388826
LR43	0.383656	0.376744	0.378453	0.37542	0.380287	0.379385	0.370148	0.380496	0.380996	0.373869	0.382886	0.370529	0.389989	0.373817	0.377637	0.374075	0.375855	0.37157	0.375965	0.380189	0.387271	0.378568	0.385302	0.381399	0.384354	0.380106	0.381023	0.385508	0.385843	0.386463	0.373359	0.375913	0.378715	0.38557	0.377413	0.371581	0.3758	0.376458	0.380756	0.368702	0.367867	0.369146	0.370149	0.37467	0.373945	0.384066	0.374951	0.37062	0.385763
LR44	0.391109	0.384764	0.388388	0.385007	0.388285	0.39019	0.384223	0.386246	0.386608	0.391183	0.390826	0.388439	0.396445	0.383538	0.387451	0.386001	0.389045	0.384544	0.386648	0.385854	0.396549	0.390687	0.393405	0.392903	0.396836	0.39255	0.393933	0.397958	0.399665	0.395745	0.384327	0.386327	0.387505	0.392539	0.390393	0.384036	0.39136	0.390617	0.394125	0.381784	0.378649	0.383609	0.377346	0.388375	0.385399	0.394676	0.387958	0.383297	0.395344
LR45	0.382692	0.38286	0.379393	0.377114	0.38025	0.383362	0.372688	0.3825	0.375386	0.386127	0.381525	0.376809	0.384951	0.372853	0.372949	0.376446	0.375116	0.374497	0.379328	0.38268	0.388217	0.385783	0.387182	0.381517	0.3899	0.388538	0.378163	0.382067	0.389053	0.387901	0.373124	0.381347	0.375816	0.386578	0.379142	0.371991	0.380878	0.384664	0.383838	0.369235	0.373257	0.375575	0.374526	0.369673	0.374942	0.388107	0.382443	0.377208	0.386978
LR46	0.402153	0.393942	0.398982	0.390329	0.396468	0.400066	0.392003	0.395274	0.395743	0.408188	0.397333	0.396351	0.394394	0.39549	0.393695	0.398709	0.398415	0.38796	0.399186	0.397155	0.399887	0.394356	0.39639	0.393355	0.400203	0.397175	0.400301	0.39939	0.40178	0.400069	0.39099	0.389843	0.397068	0.399369	0.394893	0.394683	0.39202	0.395112	0.401458	0.39289	0.392999	0.398079	0.397066	0.392176	0.392761	0.400998	0.395285	0.395786	0.393053
LR47	0.403159	0.392019	0.394932	0.388612	0.397138	0.388094	0.383275	0.39277	0.390862	0.395621	0.396176	0.392225	0.391474	0.389493	0.386609	0.395959	0.398189	0.389876	0.392835	0.39822	0.393	0.387496	0.394641	0.394163	0.39493	0.392696	0.397581	0.391283	0.396582	0.393415	0.388739	0.386259	0.388626	0.392373	0.392241	0.387269	0.389415	0.390858	0.398353	0.388805	0.393807	0.392967	0.389495	0.388681	0.389667	0.397087	0.390699	0.392067	0.394573
LR48	0.39657	0.386632	0.387779	0.381521	0.388638	0.392118	0.3828	0.389669	0.387766	0.395623	0.392499	0.389035	0.391316	0.386453	0.386878	0.389852	0.385129	0.380841	0.386446	0.393697	0.398239	0.389146	0.393054	0.393091	0.39312	0.391133	0.393178	0.396151	0.394096	0.392427	0.382282	0.38332	0.384818	0.391491	0.39648	0.386998	0.387884	0.389575	0.390347	0.380589	0.386449	0.386479	0.387949	0.383915	0.385528	0.393968	0.386386	0.387427	0.389982
LR49	0.392623	0.381902	0.389861	0.384123	0.383938	0.381438	0.382265	0.383332	0.389211	0.392922	0.386505	0.383558	0.397325	0.383676	0.384788	0.385873	0.384548	0.376639	0.383625	0.386021	0.395556	0.38274	0.392374	0.386045	0.395148	0.38873	0.388641	0.390766	0.390604	0.392935	0.383901	0.382781	0.387791	0.38969	0.383123	0.383044	0.387111	0.382472	0.392022	0.380821	0.379104	0.387004	0.38228	0.381331	0.379394	0.393454	0.381456	0.390228	0.388537
LR50	0.406488	0.394416	0.399676	0.388274	0.395271	0.394902	0.390635	0.39618	0.39478	0.399231	0.395978	0.39652	0.393725	0.39459	0.390315	0.396969	0.395382	0.386963	0.393087	0.394203	0.395097	0.392687	0.396388	0.394319	0.403282	0.391521	0.396622	0.395442	0.399621	0.395828	0.39223	0.392529	0.396833	0.394384	0.393506	0.392194	0.389399	0.392388	0.402565	0.391199	0.391804	0.397058	0.392398	0.390568	0.392792	0.39906	0.390496	0.390765	0.391579
LR51	0.406119	0.39115	0.398133	0.387992	0.391643	0.391179	0.385549	0.397162	0.392006	0.399995	0.395959	0.390272	0.394866	0.390514	0.390776	0.395786	0.395662	0.393031	0.396006	0.395446	0.396823	0.39315	0.396958	0.38986	0.400379	0.392716	0.395224	0.394839	0.398433	0.394935	0.385388	0.384369	0.390419	0.395681	0.397325	0.39305	0.391807	0.388751	0.397426	0.38914	0.394374	0.399616	0.391138	0.391926	0.387851	0.394915	0.387682	0.387508	0.392154
LR52	0.403869	0.388598	0.396422	0.390847	0.391991	0.393662	0.389154	0.39448	0.393414	0.400243	0.394745	0.389489	0.400973	0.396434	0.393089	0.391134	0.395941	0.389777	0.394143	0.395094	0.399412	0.393767	0.396631	0.394661	0.398338	0.397346	0.397442	0.395039	0.396697	0.396834	0.387707	0.3859	0.394622	0.396872	0.390058	0.390704	0.391981	0.387919	0.399366	0.383907	0.386523	0.395239	0.391092	0.390216	0.387423	0.39475	0.388284	0.392836	0.391105
LR53	0.393884	0.381304	0.390711	0.38049	0.387879	0.386357	0.384844	0.385191	0.385894	0.393686	0.388878	0.390244	0.398027	0.388819	0.389886	0.385958	0.388044	0.381645	0.383129	0.384387	0.394782	0.387956	0.398786	0.390571	0.397822	0.390107	0.39302	0.39184	0.396708	0.395043	0.386589	0.385386	0.390373	0.392342	0.388625	0.385894	0.385852	0.38688	0.397756	0.376019	0.384794	0.385635	0.388168	0.387097	0.390584	0.394157	0.388249	0.389356	0.387534
LR54	0.399366	0.389743	0.396415	0.389492	0.393046	0.390454	0.384916	0.395418	0.393786	0.397935	0.3943	0.386795	0.395311	0.388406	0.382759	0.389824	0.391299	0.388375	0.39504	0.393484	0.395533	0.391244	0.390556	0.386297	0.391699	0.391509	0.390778	0.394369	0.392659	0.390797	0.384204	0.387308	0.389026	0.385418	0.3956	0.384109	0.381555	0.387517	0.395201	0.382832	0.390705	0.391766	0.386775	0.383908	0.383669	0.393008	0.392826	0.393839	0.398742
LR55	0.393164	0.384324	0.392237	0.382658	0.388363	0.38837	0.382371	0.389973	0.384653	0.389488	0.391111	0.387239	0.393638	0.386395	0.38382	0.384368	0.390391	0.376854	0.382493	0.389282	0.387612	0.387568	0.393381	0.386683	0.394448	0.389206	0.388312	0.383981	0.386737	0.390629	0.386792	0.389232	0.386134	0.390242	0.3849	0.384515	0.383824	0.379568	0.394119	0.37631	0.385066	0.391668	0.385097	0.38208	0.387536	0.39437	0.383683	0.389902	0.384744
LR56	0.384782	0.377459	0.380061	0.373095	0.381562	0.385685	0.378863	0.382504	0.377719	0.385239	0.386076	0.376025	0.384997	0.381542	0.379428	0.37793	0.376313	0.373012	0.374528	0.385413	0.382882	0.381972	0.386901	0.381565	0.385573	0.382138	0.384855	0.377073	0.38318	0.385256	0.371154	0.374566	0.380063	0.383137	0.379897	0.378242	0.379628	0.374639	0.387096	0.37116	0.379528	0.382972	0.377894	0.374807	0.373406	0.390712	0.380641	0.376288	0.376211
LR57	0.389206	0.38177	0.388791	0.384055	0.385715	0.386026	0.37746	0.384243	0.385247	0.387632	0.384397	0.385529	0.394225	0.388474	0.381806	0.383495	0.388383	0.37791	0.380985	0.385051	0.388262	0.386322	0.391867	0.384915	0.390382	0.383924	0.385868	0.386303	0.39046	0.383042	0.379435	0.386027	0.382166	0.38596	0.380299	0.382227	0.380713	0.380674	0.391709	0.376824	0.382754	0.382233	0.384805	0.381897	0.38848	0.391508	0.383873	0.390843	0.389567
LR58	0.394585	0.372744	0.39047	0.380122	0.385646	0.383253	0.377843	0.387491	0.38592	0.385162	0.388744	0.384935	0.398216	0.389633	0.385013	0.379901	0.38323	0.377764	0.384909	0.380241	0.399273	0.387162	0.392681	0.389342	0.39588	0.396452	0.386844	0.392517	0.400196	0.389242	0.381042	0.388048	0.386842	0.389177	0.38518	0.380847	0.383811	0.38824	0.399545	0.383019	0.381043	0.385538	0.385117	0.380251	0.384894	0.390515	0.381657	0.386327	0.390031
LR59	0.385857	0.380926	0.382574	0.374316	0.379147	0.37942	0.37321	0.381214	0.376994	0.379385	0.379812	0.379205	0.382568	0.382626	0.373008	0.377981	0.380597	0.375006	0.376935	0.380959	0.39106	0.384194	0.386899	0.380573	0.389454	0.387233	0.381763	0.38388	0.387501	0.382643	0.37615	0.378205	0.379273	0.38297	0.380612	0.377147	0.382741	0.378443	0.39061	0.372978	0.375018	0.381887	0.379453	0.375508	0.372988	0.387451	0.380917	0.376355	0.382967
LR60	0.393591	0.386836	0.387449	0.377874	0.386545	0.382628	0.379281	0.38703	0.388043	0.3878	0.388661	0.380866	0.387387	0.380653	0.376609	0.384869	0.386029	0.380578	0.383559	0.387312	0.386596	0.381454	0.388654	0.378546	0.390348	0.382012	0.385745	0.382635	0.389565	0.384236	0.375591	0.378808	0.384893	0.384063	0.383726	0.379695	0.376982	0.379313	0.384938	0.375979	0.383207	0.388841	0.379017	0.382498	0.376927	0.386254	0.381604	0.379255	0.381466
LR61	0.398057	0.383106	0.39273	0.384779	0.391294	0.393548	0.384687	0.39222	0.387275	0.390831	0.399701	0.382098	0.398431	0.382938	0.381014	0.389633	0.388716	0.385088	0.39144	0.387741	0.397681	0.393849	0.392662	0.383823	0.39241	0.387142	0.397145	0.394276	0.399718	0.393668	0.38036	0.385798	0.389606	0.392378	0.38468	0.384989	0.38775	0.393388	0.397413	0.385479	0.383113	0.388137	0.385041	0.385426	0.387884	0.39621	0.391043	0.388656	0.390786
LR62	0.396831	0.385265	0.393202	0.382867	0.394228	0.394809	0.385085	0.392611	0.39006	0.398182	0.393339	0.388236	0.398499	0.38454	0.391189	0.387686	0.388439	0.387796	0.390435	0.392992	0.410625	0.396395	0.403497	0.394938	0.40349	0.39264	0.403662	0.398728	0.407814	0.39755	0.385677	0.393059	0.391854	0.402554	0.393533	0.387957	0.397155	0.396774	0.401891	0.391108	0.382104	0.390876	0.387979	0.38665	0.393871	0.397742	0.389621	0.387784	0.394956
LR63	0.398043	0.384567	0.395417	0.387872	0.396792	0.396881	0.386045	0.3942	0.391469	0.392634	0.400353	0.39091	0.402554	0.388554	0.389919	0.393694	0.393244	0.391502	0.393712	0.390873	0.403681	0.394115	0.400899	0.390418	0.402471	0.391671	0.395501	0.396601	0.403218	0.395199	0.386205	0.390174	0.393103	0.394483	0.39147	0.38665	0.39334	0.392677	0.404192	0.39155	0.384785	0.389822	0.388709	0.388384	0.39558	0.397334	0.393549	0.390675	0.39919
LR64	0.392971	0.38407	0.391149	0.37763	0.389208	0.391357	0.384105	0.385458	0.386122	0.391657	0.392278	0.381896	0.390859	0.382837	0.385073	0.385086	0.385884	0.380802	0.385762	0.388579	0.404763	0.390284	0.395531	0.387304	0.395512	0.384847	0.396307	0.388602	0.39845	0.392442	0.382228	0.385343	0.387537	0.396557	0.38738	0.384372	0.392394	0.389892	0.397545	0.383805	0.376983	0.386403	0.384668	0.381503	0.390348	0.395138	0.390031	0.384168	0.393887
LR65	0.388995	0.381749	0.386675	0.385036	0.383234	0.390394	0.377204	0.388817	0.385685	0.383344	0.389731	0.386573	0.393562	0.38817	0.382605	0.38157	0.381577	0.382032	0.381545	0.385796	0.400081	0.38841	0.394426	0.389568	0.39252	0.385582	0.390919	0.394866	0.397043	0.390853	0.37864	0.386786	0.382199	0.391347	0.383892	0.377058	0.38773	0.385581	0.388931	0.376067	0.381875	0.387379	0.381379	0.382427	0.387172	0.387898	0.3838	0.389013	0.392653
LR66	0.399051	0.387162	0.390013	0.387371	0.394569	0.395543	0.386962	0.394395	0.389129	0.393503	0.401862	0.388997	0.399924	0.388002	0.386706	0.38183	0.385138	0.380752	0.380863	0.391327	0.404725	0.398642	0.398553	0.400135	0.400655	0.397267	0.402394	0.396774	0.402103	0.394745	0.388261	0.39417	0.390427	0.398437	0.390394	0.385152	0.392714	0.39276	0.398949	0.382601	0.388567	0.390449	0.390365	0.378363	0.393188	0.400513	0.394808	0.38874	0.401182
LR67	0.384466	0.372509	0.377825	0.377884	0.38127	0.381661	0.36944	0.378349	0.376284	0.378702	0.383346	0.379501	0.38975	0.381971	0.372111	0.368867	0.379244	0.374244	0.374675	0.380037	0.396641	0.387651	0.391526	0.38635	0.392749	0.387786	0.392068	0.392321	0.390585	0.388083	0.377506	0.384258	0.382327	0.383267	0.379952	0.372847	0.379108	0.384361	0.389169	0.37021	0.378217	0.375156	0.375009	0.372292	0.381737	0.386891	0.378756	0.381945	0.388445
LR68	0.393677	0.376786	0.382831	0.380688	0.386107	0.390262	0.377931	0.387735	0.387472	0.393604	0.393588	0.384866	0.393325	0.385163	0.379951	0.376812	0.378278	0.374371	0.377259	0.387187	0.402565	0.396924	0.394322	0.39065	0.394082	0.38788	0.39757	0.394357	0.40125	0.393126	0.382822	0.391956	0.39113	0.389282	0.385752	0.38493	0.388555	0.391401	0.398309	0.377165	0.382783	0.386806	0.3829	0.37819	0.389186	0.394846	0.388293	0.39106	0.391793
LR69	0.386934	0.379406	0.38242	0.379548	0.385754	0.389524	0.377901	0.383096	0.375822	0.384711	0.391226	0.379726	0.390452	0.383781	0.377053	0.378849	0.382871	0.375788	0.37676	0.381574	0.389945	0.388261	0.388966	0.386982	0.391201	0.38559	0.390462	0.385998	0.392069	0.386786	0.379295	0.379318	0.382564	0.384484	0.378862	0.380401	0.383976	0.381654	0.390145	0.37557	0.376252	0.381745	0.378622	0.374881	0.38312	0.391145	0.380085	0.375432	0.387051
LR70	0.3962	0.383531	0.392751	0.389755	0.396062	0.394977	0.394955	0.394781	0.393883	0.40254	0.402222	0.39046	0.402748	0.39309	0.391825	0.394525	0.393997	0.390015	0.391181	0.397905	0.409676	0.398392	0.395178	0.399378	0.400179	0.393441	0.402919	0.402874	0.404734	0.393212	0.390823	0.393629	0.393244	0.397474	0.399508	0.393477	0.393249	0.393266	0.399501	0.38721	0.391834	0.396993	0.389649	0.384807	0.393729	0.398568	0.389604	0.391673	0.399591
LR71	0.389412	0.377942	0.384523	0.379333	0.385138	0.391829	0.380495	0.387827	0.383764	0.38899	0.393706	0.387115	0.395851	0.38387	0.378855	0.376714	0.37871	0.38419	0.385958	0.382706	0.404674	0.394739	0.397007	0.394286	0.393424	0.390861	0.397854	0.396872	0.403001	0.392702	0.384806	0.390208	0.383985	0.391057	0.387062	0.380834	0.388627	0.389377	0.392005	0.384699	0.381221	0.38513	0.38071	0.379307	0.389811	0.391161	0.388968	0.389522	0.3904
LR72	0.395617	0.385154	0.398126	0.390822	0.386907	0.392371	0.386573	0.391124	0.391491	0.392969	0.398801	0.388042	0.400086	0.395119	0.390561	0.388913	0.391764	0.387361	0.385343	0.394565	0.402402	0.393697	0.402635	0.389644	0.39998	0.391412	0.391093	0.397913	0.402015	0.399794	0.387004	0.392647	0.392141	0.393705	0.38952	0.382798	0.392269	0.389981	0.399926	0.383577	0.386588	0.393352	0.391968	0.387925	0.395614	0.396328	0.391101	0.392793	0.40091
LR74	0.38667	0.373777	0.383608	0.378524	0.381073	0.387714	0.37142	0.380062	0.379887	0.382404	0.387107	0.383949	0.391857	0.381765	0.371596	0.371162	0.378505	0.379388	0.377408	0.37921	0.397035	0.384475	0.393265	0.388908	0.386413	0.388639	0.39156	0.394134	0.393121	0.390912	0.380941	0.387557	0.386582	0.387708	0.381892	0.375947	0.380718	0.382771	0.391616	0.371929	0.378292	0.377871	0.378494	0.373751	0.383185	0.389695	0.376868	0.379804	0.390657
LR75	0.386116	0.377067	0.382644	0.381076	0.379363	0.384423	0.370032	0.37623	0.376101	0.384708	0.391488	0.380862	0.388827	0.37767	0.370044	0.37481	0.376533	0.368689	0.378971	0.37853	0.393221	0.387942	0.386855	0.384468	0.384069	0.383207	0.388179	0.389495	0.393666	0.385925	0.374963	0.384403	0.382573	0.382768	0.380316	0.375373	0.38297	0.382211	0.38943	0.366546	0.37755	0.378535	0.378915	0.373889	0.381819	0.394199	0.3775	0.378516	0.386801
LR76	0.390263	0.379899	0.388946	0.385375	0.388251	0.39015	0.381633	0.386451	0.385606	0.394127	0.389351	0.381176	0.397067	0.382388	0.387709	0.384653	0.38683	0.377524	0.379907	0.386361	0.395897	0.388037	0.392628	0.388636	0.394654	0.386803	0.390768	0.389809	0.391431	0.390822	0.383445	0.387746	0.388008	0.387934	0.385774	0.382384	0.384919	0.385836	0.395563	0.378977	0.383528	0.387416	0.382017	0.379782	0.387701	0.397708	0.383699	0.382377	0.391459
LR77	0.403813	0.39114	0.397692	0.398401	0.403071	0.401381	0.398662	0.401369	0.398641	0.408637	0.409877	0.39782	0.406998	0.399647	0.398389	0.398813	0.399181	0.392784	0.394956	0.400196	0.413803	0.400704	0.3988	0.406111	0.403323	0.399674	0.407916	0.405877	0.408187	0.399422	0.397612	0.397906	0.395932	0.39977	0.401487	0.395125	0.400976	0.394817	0.403816	0.393635	0.399961	0.404459	0.394237	0.391916	0.403879	0.408094	0.398489	0.399101	0.40718
LR78	0.392202	0.377396	0.38023	0.381426	0.389643	0.390705	0.381829	0.387873	0.385308	0.391782	0.393972	0.38672	0.396694	0.385885	0.383049	0.380176	0.382253	0.38171	0.385279	0.383254	0.404511	0.399676	0.395313	0.391272	0.399603	0.390086	0.399833	0.395055	0.402371	0.388976	0.385997	0.386904	0.384622	0.392814	0.390619	0.382545	0.393677	0.38666	0.400174	0.384406	0.381819	0.39097	0.385119	0.382248	0.389848	0.393928	0.390743	0.386767	0.391352
LR79	0.390704	0.384546	0.390343	0.382078	0.390178	0.389504	0.379841	0.385624	0.385947	0.391462	0.390838	0.383963	0.395349	0.383334	0.381368	0.383515	0.384998	0.381625	0.382255	0.388531	0.398551	0.39211	0.397261	0.393081	0.40103	0.389408	0.396969	0.392232	0.400638	0.392851	0.387048	0.390483	0.389497	0.397745	0.389939	0.384234	0.391618	0.388799	0.396616	0.381181	0.376998	0.384275	0.381858	0.378211	0.386347	0.395421	0.389671	0.383938	0.395786
LR80	0.399299	0.387739	0.398255	0.387994	0.396534	0.398931	0.392442	0.395931	0.393189	0.395538	0.401713	0.391994	0.399602	0.394893	0.389087	0.389162	0.392841	0.384615	0.387054	0.397071	0.401427	0.393016	0.399	0.390716	0.394459	0.394198	0.398046	0.395755	0.401213	0.401883	0.390543	0.394407	0.396372	0.39638	0.393031	0.390669	0.393669	0.390115	0.401102	0.381173	0.389293	0.393036	0.388617	0.384444	0.391925	0.410528	0.392931	0.397697	0.398738
LR81	0.394937	0.379807	0.390506	0.385578	0.390617	0.387498	0.378151	0.3888	0.387335	0.392385	0.393401	0.388495	0.396711	0.383659	0.380737	0.381987	0.386224	0.375288	0.376331	0.386821	0.396735	0.393217	0.389322	0.388268	0.396768	0.390365	0.393711	0.39031	0.397514	0.392134	0.38338	0.387684	0.389072	0.392023	0.38275	0.382943	0.386804	0.383117	0.391504	0.377745	0.384236	0.388272	0.383032	0.379791	0.383831	0.396197	0.388535	0.387592	0.395136
LR82	0.396188	0.384188	0.395517	0.385432	0.395338	0.396535	0.378773	0.396581	0.388999	0.391964	0.39877	0.390904	0.399206	0.386646	0.381634	0.387763	0.394404	0.384545	0.387158	0.392755	0.404557	0.396796	0.395753	0.394144	0.395184	0.392208	0.394133	0.398488	0.400525	0.393731	0.384773	0.393919	0.390018	0.395917	0.394195	0.386272	0.388049	0.391566	0.396233	0.384732	0.389667	0.392347	0.3835	0.387809	0.39385	0.399443	0.388469	0.389592	0.397379
LR83	0.401118	0.382527	0.386767	0.388746	0.390348	0.395192	0.38325	0.390963	0.392659	0.391585	0.396009	0.390727	0.401281	0.390897	0.384704	0.381101	0.387639	0.382234	0.381264	0.38848	0.406763	0.398469	0.3961	0.398049	0.399806	0.393075	0.398407	0.399698	0.402687	0.397901	0.391272	0.392456	0.390271	0.397917	0.38906	0.387861	0.394007	0.389916	0.397376	0.381483	0.387545	0.391251	0.385959	0.384898	0.393718	0.397691	0.392371	0.389137	0.394969
LR84	0.397873	0.386975	0.395609	0.386536	0.392066	0.398912	0.386156	0.389517	0.392874	0.395297	0.402341	0.393304	0.398266	0.395624	0.387238	0.387927	0.386719	0.388251	0.390899	0.39754	0.402047	0.393563	0.400321	0.39502	0.401843	0.395267	0.399209	0.396171	0.406621	0.39785	0.390975	0.391665	0.394129	0.401685	0.392081	0.391746	0.394454	0.394643	0.402108	0.383896	0.386585	0.390177	0.390582	0.391848	0.39661	0.402928	0.390598	0.38946	0.391122
LR85	0.392392	0.379366	0.383876	0.37848	0.382267	0.388232	0.376572	0.386526	0.379791	0.385731	0.3956	0.380167	0.390543	0.385304	0.377093	0.377377	0.382098	0.378861	0.379159	0.384503	0.391412	0.384862	0.386527	0.382828	0.387536	0.384446	0.387569	0.383885	0.389677	0.386322	0.380141	0.382793	0.382553	0.384249	0.379537	0.376195	0.384782	0.382766	0.39161	0.372398	0.373684	0.382356	0.372878	0.374305	0.379445	0.392565	0.381051	0.382423	0.38628
LR86	0.404168	0.389605	0.392745	0.391659	0.400778	0.406667	0.393293	0.402673	0.395945	0.4052	0.406338	0.400869	0.410683	0.396168	0.390428	0.3896	0.395794	0.386245	0.390211	0.402146	0.414898	0.406814	0.405133	0.402053	0.409806	0.40349	0.411783	0.406318	0.408914	0.405669	0.400523	0.403824	0.400044	0.404872	0.401442	0.399971	0.40249	0.402357	0.404146	0.39358	0.395987	0.400496	0.391434	0.38987	0.396486	0.404249	0.40012	0.403691	0.400214
LR87	0.391509	0.377714	0.391145	0.383073	0.387372	0.394313	0.380877	0.390703	0.384804	0.386581	0.39477	0.380604	0.394434	0.388647	0.380818	0.380169	0.386435	0.379031	0.386013	0.390962	0.396586	0.389013	0.395067	0.382696	0.389494	0.385517	0.386216	0.388907	0.396309	0.392363	0.381532	0.388413	0.391553	0.390887	0.380963	0.382297	0.381612	0.385303	0.397632	0.375392	0.376689	0.385962	0.381942	0.376333	0.38207	0.396146	0.384877	0.390638	0.393101
LR88	0.402093	0.387664	0.396815	0.390926	0.399823	0.397695	0.389219	0.396559	0.392755	0.399747	0.399956	0.397184	0.403235	0.390304	0.392869	0.388146	0.394999	0.384998	0.382638	0.396799	0.409733	0.398462	0.40198	0.400137	0.403984	0.395051	0.404571	0.401002	0.407359	0.401638	0.393689	0.400605	0.395393	0.404491	0.39373	0.393093	0.395286	0.393248	0.400703	0.38741	0.391613	0.391986	0.387521	0.385699	0.396335	0.404541	0.397962	0.396556	0.405492
LR89	0.394644	0.376582	0.385023	0.382164	0.388222	0.393946	0.381086	0.386594	0.382155	0.391762	0.394694	0.387513	0.394003	0.385397	0.382269	0.377009	0.383699	0.377562	0.382721	0.388078	0.400547	0.395374	0.396413	0.390978	0.398668	0.391459	0.394256	0.39203	0.40053	0.395033	0.385393	0.387916	0.386181	0.394131	0.385582	0.382189	0.390377	0.384584	0.396322	0.379352	0.382133	0.387511	0.381787	0.383816	0.388131	0.400829	0.388952	0.38732	0.391012
LR90	0.401055	0.387167	0.397932	0.39704	0.400369	0.402792	0.387409	0.398813	0.391659	0.399452	0.404606	0.396891	0.404961	0.388661	0.387976	0.383594	0.394326	0.392089	0.389648	0.397523	0.40994	0.401238	0.396175	0.400898	0.401222	0.397809	0.397797	0.401073	0.405308	0.404043	0.391821	0.40268	0.396795	0.398851	0.391581	0.388476	0.397694	0.396003	0.402316	0.387518	0.39215	0.398327	0.389373	0.391218	0.395619	0.406574	0.400059	0.396833	0.402965
LR91	0.394034	0.380671	0.38766	0.381275	0.387581	0.38862	0.38238	0.387083	0.388078	0.388091	0.392157	0.385691	0.397242	0.38575	0.382058	0.382644	0.382829	0.378928	0.37778	0.392571	0.401421	0.387956	0.397796	0.390168	0.39807	0.390928	0.391847	0.390384	0.395623	0.39689	0.388325	0.387916	0.388056	0.394257	0.384844	0.387703	0.389556	0.390473	0.395928	0.379812	0.374201	0.387135	0.381149	0.383016	0.390644	0.39558	0.385354	0.387043	0.389158
LR92	0.394285	0.382346	0.387649	0.384075	0.388926	0.392602	0.377413	0.390115	0.389014	0.38889	0.398562	0.390194	0.396317	0.386786	0.378312	0.378672	0.387661	0.382197	0.386699	0.391027	0.398858	0.389116	0.391582	0.392219	0.397445	0.393458	0.394904	0.394177	0.401166	0.39209	0.383814	0.390686	0.385235	0.392917	0.386514	0.383756	0.390269	0.389169	0.396364	0.377976	0.384624	0.389369	0.382352	0.380411	0.38809	0.395236	0.384451	0.388138	0.39574
LR93	0.401412	0.388047	0.392291	0.387727	0.396807	0.400658	0.383588	0.400393	0.395349	0.396671	0.399706	0.397693	0.405503	0.39276	0.385591	0.385371	0.39007	0.385302	0.384946	0.398808	0.409337	0.396377	0.400779	0.400974	0.403648	0.395651	0.403242	0.402178	0.405988	0.39942	0.395372	0.399384	0.391614	0.403118	0.399064	0.394342	0.396987	0.398622	0.396403	0.389347	0.391106	0.396534	0.390488	0.387666	0.394359	0.399589	0.395951	0.396453	0.397062
LR94	0.403656	0.387423	0.397922	0.391933	0.398981	0.398538	0.388328	0.397182	0.394882	0.397376	0.403425	0.392084	0.407204	0.388045	0.387559	0.389382	0.398251	0.389459	0.393547	0.398954	0.405255	0.398094	0.39902	0.390103	0.399211	0.393118	0.395788	0.397612	0.403031	0.396644	0.386962	0.390441	0.388257	0.395938	0.398733	0.388124	0.390721	0.390925	0.396548	0.387239	0.392575	0.394467	0.388225	0.390787	0.391645	0.400245	0.390884	0.391337	0.405847
LR95	0.388131	0.380733	0.38546	0.381358	0.386223	0.382565	0.374626	0.380923	0.379752	0.380065	0.389357	0.383399	0.390715	0.37454	0.377527	0.377213	0.385007	0.378494	0.388644	0.383457	0.395751	0.385191	0.391578	0.3894	0.391914	0.39218	0.391568	0.393926	0.393919	0.392881	0.379652	0.383023	0.379556	0.391386	0.384682	0.376002	0.385404	0.387066	0.388084	0.37269	0.376615	0.377964	0.378588	0.379793	0.377808	0.389754	0.38372	0.383586	0.389125
LR96	0.385228	0.377343	0.381256	0.37758	0.387219	0.383918	0.372638	0.382639	0.379372	0.380638	0.3871	0.382243	0.387941	0.382715	0.374862	0.379551	0.386342	0.371006	0.377178	0.380812	0.397124	0.388757	0.396696	0.391789	0.399466	0.395205	0.391681	0.392655	0.394571	0.389594	0.378628	0.388268	0.381615	0.386121	0.383463	0.374074	0.389208	0.382213	0.38992	0.373608	0.374192	0.377979	0.381026	0.373324	0.387343	0.38868	0.382757	0.382255	0.393423
LR97	0.38529	0.375908	0.384431	0.384919	0.376718	0.379975	0.37169	0.379065	0.38134	0.377707	0.386818	0.377012	0.386974	0.375398	0.375144	0.379726	0.379026	0.376695	0.378462	0.378593	0.391445	0.38388	0.386503	0.384178	0.384232	0.384387	0.382465	0.387292	0.391499	0.387014	0.375633	0.378455	0.3761	0.382431	0.376521	0.376665	0.383904	0.382323	0.383467	0.376973	0.374988	0.373061	0.374174	0.376737	0.381543	0.389475	0.382451	0.381851	0.386963
LR98	0.391981	0.388031	0.389617	0.386053	0.390862	0.384524	0.380836	0.383729	0.385632	0.385091	0.391088	0.383903	0.395624	0.381053	0.379382	0.388932	0.389544	0.384861	0.38959	0.387939	0.396758	0.384239	0.389149	0.390335	0.394512	0.388257	0.393359	0.391837	0.389276	0.394438	0.383974	0.383384	0.383047	0.389961	0.39219	0.379591	0.386498	0.388234	0.387735	0.379927	0.378089	0.384981	0.382646	0.382297	0.378086	0.389526	0.386907	0.382431	0.400824
LR99	0.376019	0.374237	0.379617	0.373122	0.373829	0.375245	0.366142	0.369927	0.372977	0.37042	0.382708	0.371495	0.381802	0.372598	0.370989	0.374556	0.373355	0.374785	0.377325	0.377093	0.386429	0.379303	0.390089	0.381109	0.383011	0.379115	0.378833	0.384073	0.389236	0.386673	0.367311	0.371175	0.372498	0.379879	0.372959	0.368982	0.378394	0.372603	0.378324	0.364888	0.365399	0.36554	0.371559	0.369938	0.374657	0.382845	0.371725	0.37055	0.383123
LR100	0.386408	0.379255	0.384528	0.379697	0.385534	0.388334	0.374466	0.382081	0.37908	0.386842	0.391302	0.380823	0.383211	0.380741	0.377159	0.378864	0.379764	0.380336	0.381475	0.380861	0.390583	0.387012	0.395857	0.382644	0.385684	0.385875	0.383109	0.389258	0.392266	0.388712	0.374911	0.376463	0.377127	0.384324	0.378806	0.372803	0.387655	0.380647	0.38613	0.373764	0.375499	0.380496	0.379481	0.376612	0.381588	0.387194	0.378434	0.381737	0.388902
LR101	0.382257	0.367535	0.375493	0.374366	0.375328	0.378713	0.366227	0.373489	0.377618	0.374884	0.380346	0.375975	0.385755	0.371918	0.377696	0.371433	0.371437	0.374531	0.377677	0.37523	0.387452	0.378767	0.388261	0.384309	0.38834	0.380699	0.389094	0.383357	0.395594	0.386839	0.37195	0.37635	0.373017	0.388158	0.380392	0.372984	0.383912	0.378003	0.381446	0.367365	0.366849	0.370342	0.377205	0.374838	0.379239	0.382644	0.37419	0.373419	0.383105
LR102	0.393653	0.381688	0.39017	0.3875	0.387772	0.392221	0.37538	0.383143	0.388257	0.387608	0.394678	0.382618	0.394915	0.381064	0.383613	0.38506	0.38767	0.38122	0.385183	0.386444	0.396798	0.384264	0.392381	0.387963	0.391872	0.383583	0.388858	0.391998	0.398725	0.388684	0.379854	0.382149	0.384122	0.387592	0.384347	0.376815	0.385545	0.3847	0.387491	0.376279	0.377879	0.381935	0.379158	0.382076	0.383443	0.39468	0.386994	0.385232	0.395091
LR103	0.383295	0.379704	0.38054	0.376741	0.382303	0.38244	0.37484	0.378679	0.379341	0.382435	0.386444	0.378324	0.386263	0.374301	0.375371	0.379803	0.381631	0.376085	0.377711	0.385969	0.385529	0.381363	0.388578	0.381247	0.384777	0.380868	0.383463	0.38059	0.384945	0.389931	0.376849	0.375357	0.379309	0.381093	0.380451	0.377845	0.377432	0.376816	0.38571	0.369037	0.371017	0.375477	0.374682	0.376156	0.373963	0.387463	0.386042	0.378836	0.388049
LR104	0.37198	0.368064	0.375208	0.362669	0.371476	0.371071	0.363941	0.3732	0.37152	0.374117	0.362634	0.36297	0.375034	0.367389	0.369461	0.371478	0.370821	0.36318	0.365369	0.372373	0.383084	0.375352	0.384542	0.36957	0.378714	0.368367	0.372051	0.376794	0.377739	0.376055	0.370602	0.368966	0.373674	0.372623	0.371651	0.369387	0.36851	0.366722	0.373952	0.363399	0.360987	0.365582	0.364235	0.367288	0.369647	0.376025	0.371779	0.36434	0.377735
LR105	0.379821	0.378183	0.383417	0.372227	0.381677	0.375844	0.370395	0.381824	0.373173	0.377198	0.380022	0.370722	0.382789	0.375319	0.36731	0.375132	0.375748	0.379408	0.376446	0.380659	0.383304	0.376256	0.38627	0.381446	0.382932	0.381532	0.378509	0.378668	0.388705	0.381065	0.374917	0.376115	0.37415	0.382449	0.379216	0.372247	0.375244	0.376214	0.379342	0.369163	0.370959	0.375847	0.370194	0.376037	0.373599	0.385434	0.378276	0.375046	0.385443
LR106	0.39175	0.381174	0.39415	0.381703	0.387	0.385651	0.374988	0.387582	0.384637	0.385717	0.385989	0.380298	0.390461	0.383308	0.376355	0.389731	0.389337	0.380057	0.383466	0.388309	0.386765	0.38854	0.395138	0.3835	0.392446	0.383523	0.383914	0.383378	0.392545	0.383742	0.377964	0.3769	0.385005	0.388179	0.38198	0.378641	0.382894	0.382417	0.38473	0.376624	0.376523	0.39001	0.378783	0.382937	0.382821	0.388231	0.384242	0.383667	0.390099
LR107	0.381447	0.376757	0.379893	0.373477	0.381161	0.381855	0.369359	0.378016	0.370334	0.38042	0.382447	0.379201	0.380474	0.3772	0.378554	0.376685	0.376354	0.372024	0.376136	0.380297	0.390822	0.388167	0.391139	0.386489	0.391156	0.386747	0.385744	0.385723	0.395758	0.38793	0.378823	0.381461	0.383188	0.386206	0.386163	0.3757	0.38174	0.37781	0.382806	0.371198	0.370877	0.373526	0.373464	0.371186	0.37764	0.386929	0.377887	0.373826	0.383512
LR108	0.387148	0.377944	0.388149	0.381381	0.38328	0.376882	0.372576	0.38648	0.380234	0.383019	0.388174	0.379067	0.391237	0.372052	0.373031	0.379699	0.382042	0.375625	0.371869	0.384496	0.397008	0.390404	0.39193	0.383032	0.396182	0.38635	0.390781	0.393421	0.397625	0.386857	0.374129	0.380351	0.3811	0.385601	0.38564	0.374233	0.381815	0.380906	0.385965	0.371714	0.37832	0.382963	0.378583	0.374636	0.38423	0.389028	0.379849	0.379029	0.387824
LR109	0.382673	0.372802	0.383883	0.376323	0.379201	0.376632	0.367603	0.373878	0.37732	0.379883	0.384569	0.369607	0.383639	0.371732	0.369269	0.377062	0.380566	0.374666	0.375861	0.380133	0.379392	0.375456	0.387028	0.376618	0.384966	0.377744	0.381781	0.375845	0.383923	0.386885	0.371071	0.372831	0.373152	0.376207	0.378852	0.37219	0.378412	0.374945	0.385184	0.367263	0.367529	0.37529	0.371902	0.37197	0.37533	0.386733	0.374077	0.374477	0.383036
LR110	0.391496	0.385824	0.380097	0.380673	0.381785	0.38202	0.370121	0.377547	0.377516	0.382963	0.385905	0.375386	0.385195	0.37564	0.376533	0.385619	0.38848	0.382229	0.381091	0.381911	0.385785	0.383054	0.387989	0.386068	0.384851	0.382081	0.38777	0.384016	0.390659	0.389037	0.378318	0.378134	0.376512	0.383855	0.381258	0.373632	0.383104	0.377097	0.38169	0.370706	0.37956	0.377449	0.376141	0.378263	0.379911	0.389749	0.381687	0.376159	0.393855
LR111	0.37605	0.369123	0.375028	0.366512	0.377295	0.37414	0.368989	0.378765	0.37652	0.377135	0.3764	0.377809	0.378288	0.372931	0.37291	0.370925	0.37205	0.370202	0.367253	0.377511	0.390377	0.377991	0.390526	0.380596	0.387617	0.37793	0.381052	0.383335	0.38732	0.380656	0.36867	0.377779	0.372707	0.384826	0.378766	0.369628	0.379525	0.377132	0.381072	0.371207	0.366409	0.372888	0.371504	0.37014	0.3762	0.38319	0.37052	0.364803	0.377739
LR112	0.379749	0.379171	0.382178	0.37888	0.38187	0.378583	0.373635	0.378261	0.380962	0.377179	0.38259	0.377268	0.384846	0.383582	0.37784	0.37633	0.377883	0.377459	0.37445	0.379417	0.391307	0.383653	0.387524	0.384095	0.387542	0.384075	0.387161	0.388268	0.387171	0.386603	0.375603	0.377214	0.377914	0.382403	0.379412	0.375128	0.382192	0.378868	0.384736	0.371241	0.373984	0.374256	0.379387	0.373503	0.379944	0.388649	0.38129	0.382086	0.393445
LR113	0.386884	0.383236	0.386489	0.378037	0.381726	0.379549	0.372609	0.386396	0.376432	0.380609	0.382051	0.3747	0.385811	0.374939	0.376971	0.378813	0.381923	0.381044	0.373212	0.379542	0.385031	0.383458	0.388459	0.381025	0.386272	0.384054	0.377661	0.383208	0.38644	0.384931	0.37448	0.380323	0.378248	0.383654	0.378779	0.378727	0.37937	0.377016	0.388226	0.365904	0.376668	0.376059	0.375312	0.37838	0.3762	0.390882	0.381502	0.379631	0.386335
LR114	0.388913	0.382401	0.386674	0.377716	0.380228	0.377886	0.372589	0.389423	0.384661	0.374615	0.388272	0.381955	0.388693	0.383512	0.377181	0.381317	0.388817	0.379365	0.382682	0.384531	0.385047	0.380553	0.391559	0.383508	0.388395	0.379274	0.37991	0.385032	0.38991	0.385101	0.375944	0.380075	0.378416	0.381973	0.379473	0.377344	0.380427	0.375829	0.38692	0.372742	0.372324	0.383353	0.375413	0.37964	0.383761	0.384596	0.378783	0.37975	0.384225
LR115	0.386143	0.380979	0.3829	0.376463	0.384036	0.377556	0.369044	0.382755	0.383852	0.377091	0.379869	0.371982	0.386283	0.37668	0.374547	0.37878	0.379598	0.376595	0.380287	0.384001	0.385779	0.377377	0.384802	0.379197	0.38318	0.378231	0.378157	0.381401	0.381732	0.382116	0.375336	0.374749	0.376647	0.377649	0.376885	0.372788	0.375373	0.375138	0.380335	0.367062	0.374278	0.373085	0.365107	0.369127	0.377236	0.38381	0.378487	0.380383	0.386412
LR116	0.377869	0.37067	0.383187	0.37589	0.375171	0.375873	0.370436	0.374147	0.380166	0.377959	0.37991	0.3741	0.388951	0.377066	0.375447	0.375379	0.378451	0.373257	0.375767	0.378795	0.383109	0.382202	0.387127	0.380308	0.386876	0.384851	0.380284	0.382091	0.385954	0.388076	0.37507	0.379766	0.379415	0.38537	0.375275	0.37647	0.376376	0.376875	0.382713	0.366231	0.366841	0.375465	0.374547	0.37126	0.380145	0.387861	0.378115	0.379242	0.387563
LR117	0.375671	0.377598	0.383228	0.371172	0.377219	0.381552	0.378232	0.37789	0.381833	0.381394	0.379237	0.377071	0.38926	0.384237	0.379642	0.371337	0.375654	0.375502	0.373499	0.37785	0.38893	0.382252	0.392751	0.383299	0.389145	0.382773	0.385675	0.385997	0.388334	0.389737	0.377612	0.381536	0.378531	0.386468	0.379234	0.377421	0.378183	0.380519	0.384459	0.371829	0.369181	0.375481	0.370779	0.374103	0.377492	0.38413	0.377237	0.376625	0.384947
LR118	0.378408	0.377041	0.376969	0.368671	0.375141	0.375867	0.365921	0.379377	0.37708	0.370401	0.380212	0.37265	0.381835	0.376694	0.370657	0.367099	0.373811	0.375196	0.369364	0.37229	0.390881	0.378209	0.383266	0.375808	0.38467	0.384111	0.378469	0.381663	0.385438	0.383115	0.36707	0.377128	0.37407	0.377923	0.371276	0.374245	0.379274	0.372666	0.384038	0.366055	0.366943	0.369558	0.370537	0.364877	0.374899	0.380522	0.376922	0.375456	0.38702
LR119	0.381962	0.379703	0.386007	0.378195	0.379288	0.376268	0.369255	0.376107	0.377866	0.376695	0.384265	0.372555	0.384451	0.376791	0.374363	0.375116	0.37931	0.380107	0.377417	0.381972	0.383476	0.38176	0.387897	0.381458	0.385565	0.383736	0.380739	0.381965	0.386798	0.388276	0.374196	0.380074	0.378699	0.383489	0.376293	0.37386	0.380148	0.37865	0.388157	0.367125	0.37421	0.379798	0.377461	0.370477	0.376288	0.384444	0.376071	0.37716	0.387635
LR120	0.382471	0.378922	0.378918	0.375749	0.375058	0.376142	0.367325	0.377364	0.378468	0.372299	0.378778	0.369213	0.382895	0.372014	0.366839	0.374807	0.374156	0.374609	0.374199	0.373101	0.381515	0.378082	0.382901	0.378543	0.38123	0.381114	0.375985	0.378509	0.384996	0.38236	0.369576	0.37662	0.37507	0.381085	0.37603	0.369878	0.376861	0.373153	0.386413	0.365022	0.368605	0.372283	0.369125	0.373134	0.367244	0.384516	0.375618	0.372681	0.381722
LR121	0.384127	0.38712	0.388711	0.376022	0.383631	0.37899	0.366047	0.37879	0.379653	0.375049	0.379063	0.372382	0.383354	0.379451	0.372948	0.38167	0.381917	0.376004	0.37455	0.378048	0.384567	0.38057	0.384983	0.380756	0.38542	0.381813	0.377693	0.380383	0.385622	0.382224	0.373176	0.375927	0.373972	0.384142	0.379632	0.378271	0.379094	0.375352	0.387651	0.36994	0.377104	0.375459	0.378152	0.37164	0.377493	0.381603	0.379863	0.373576	0.385272
LR122	0.386106	0.387431	0.387636	0.383585	0.38412	0.376511	0.373815	0.38375	0.382976	0.384528	0.386279	0.380349	0.384553	0.379604	0.375193	0.381823	0.378148	0.385748	0.379866	0.385943	0.390808	0.384402	0.385186	0.384758	0.388438	0.388425	0.382599	0.384878	0.387948	0.383823	0.37433	0.380855	0.382055	0.382397	0.383993	0.376979	0.380904	0.380938	0.385285	0.369362	0.379358	0.376105	0.375882	0.367289	0.37443	0.387648	0.380028	0.377982	0.388317
LR123	0.376249	0.373859	0.375663	0.374422	0.372846	0.373022	0.36673	0.373462	0.37752	0.374924	0.378683	0.372299	0.380833	0.373649	0.370403	0.370334	0.369165	0.368669	0.373823	0.373282	0.385592	0.375628	0.380745	0.376521	0.382955	0.382448	0.376414	0.378516	0.381543	0.379365	0.367697	0.373542	0.372909	0.373533	0.374321	0.369244	0.372817	0.372825	0.382053	0.361857	0.367241	0.36939	0.367467	0.362993	0.370066	0.38088	0.370612	0.375052	0.377938
LR124	0.376963	0.371781	0.37183	0.373976	0.370865	0.366676	0.361288	0.367225	0.373822	0.368394	0.376798	0.367053	0.379985	0.372817	0.371312	0.366463	0.374278	0.37014	0.37095	0.372477	0.381664	0.372383	0.375888	0.370721	0.379836	0.375484	0.373573	0.374602	0.373855	0.377597	0.365844	0.370063	0.367998	0.376342	0.365498	0.366559	0.366048	0.368474	0.374074	0.362913	0.361062	0.362211	0.368536	0.365139	0.368845	0.379095	0.376417	0.376441	0.384221
LR125	0.379029	0.379042	0.388928	0.378179	0.377378	0.373717	0.371499	0.379187	0.384067	0.378363	0.383324	0.377867	0.386	0.379705	0.376175	0.377345	0.383108	0.379805	0.378426	0.379416	0.386056	0.379094	0.386891	0.377647	0.383762	0.383736	0.375823	0.382596	0.382338	0.386068	0.373759	0.375556	0.376293	0.382077	0.378222	0.372518	0.373881	0.374367	0.381169	0.366485	0.370976	0.374666	0.375976	0.370217	0.378134	0.387991	0.378773	0.377953	0.391953
LR126	0.381822	0.378172	0.385599	0.379031	0.37874	0.374323	0.370636	0.375649	0.386524	0.371121	0.378946	0.374066	0.385954	0.378264	0.37334	0.377527	0.379895	0.374388	0.375902	0.378476	0.381585	0.375825	0.387198	0.372412	0.384337	0.377205	0.376519	0.380063	0.384444	0.380481	0.380245	0.374642	0.377506	0.382057	0.377964	0.377986	0.374642	0.373421	0.381871	0.36538	0.371809	0.373962	0.372982	0.371895	0.382022	0.382001	0.379553	0.37726	0.383295
LR127	0.382743	0.376536	0.376211	0.369157	0.378275	0.372183	0.369582	0.377789	0.375535	0.380884	0.372405	0.370352	0.379168	0.372667	0.371407	0.380437	0.378592	0.376532	0.371549	0.376581	0.37939	0.373412	0.382857	0.379453	0.38278	0.381291	0.376821	0.373242	0.379699	0.378762	0.372688	0.373961	0.372949	0.378133	0.37681	0.370843	0.375706	0.372748	0.380897	0.368107	0.371006	0.370694	0.369984	0.369794	0.366926	0.384484	0.375768	0.371386	0.385803
LR128	0.378654	0.378444	0.378193	0.376945	0.379626	0.377665	0.375227	0.379721	0.378672	0.377528	0.381865	0.374519	0.388471	0.38522	0.381885	0.374939	0.378324	0.372283	0.375532	0.379224	0.385295	0.382499	0.388174	0.380961	0.388498	0.379516	0.381528	0.382654	0.3872	0.378307	0.37492	0.374015	0.380682	0.386063	0.378633	0.377553	0.374991	0.377427	0.380789	0.368926	0.370004	0.370313	0.374183	0.371862	0.375753	0.389459	0.379787	0.37905	0.388549
LR129	0.377861	0.375015	0.37881	0.37136	0.376886	0.377742	0.370034	0.380079	0.376206	0.380332	0.377642	0.375967	0.380774	0.380208	0.371807	0.375535	0.377786	0.376297	0.375651	0.375918	0.387521	0.383495	0.394038	0.382869	0.392574	0.384774	0.380294	0.381928	0.388153	0.388655	0.37775	0.380293	0.379793	0.385419	0.377991	0.372578	0.380489	0.376723	0.392367	0.371889	0.368008	0.377229	0.375245	0.373108	0.377492	0.384313	0.371945	0.374076	0.381321
LR130	0.379241	0.374182	0.376404	0.368777	0.376385	0.374571	0.367955	0.379071	0.376625	0.378086	0.375428	0.372694	0.382263	0.375725	0.373303	0.376475	0.374881	0.373834	0.375603	0.376542	0.388397	0.378487	0.391303	0.380434	0.39121	0.377114	0.378367	0.379337	0.384973	0.381906	0.374569	0.378451	0.375845	0.381596	0.378641	0.374097	0.377974	0.377749	0.390472	0.373527	0.370093	0.379876	0.37141	0.371539	0.374917	0.383864	0.373735	0.368967	0.380749
PI1	0.390746	0.387088	0.384043	0.386213	0.388551	0.384491	0.385048	0.383583	0.393982	0.384276	0.389619	0.380117	0.394858	0.384156	0.381924	0.381674	0.38396	0.386082	0.383392	0.387312	0.39456	0.391214	0.396604	0.382411	0.391385	0.387563	0.38377	0.391755	0.390061	0.395075	0.38098	0.38677	0.381972	0.386871	0.384054	0.378626	0.386536	0.381769	0.390816	0.380591	0.38416	0.384704	0.382796	0.379878	0.390947	0.385652	0.383755	0.385272	0.396279
PI2	0.394815	0.393743	0.39263	0.396617	0.3942	0.394859	0.39385	0.390653	0.392594	0.393441	0.399985	0.387435	0.395036	0.391225	0.383573	0.392272	0.398299	0.388888	0.384603	0.395811	0.39358	0.40332	0.398732	0.387891	0.396339	0.395626	0.385518	0.391093	0.397366	0.394485	0.386513	0.390053	0.386819	0.391804	0.382317	0.383252	0.391652	0.386668	0.394405	0.385752	0.388624	0.397352	0.387175	0.382102	0.392928	0.399427	0.397798	0.395192	0.392486
PI3	0.391875	0.389059	0.394432	0.392757	0.392706	0.387535	0.39166	0.388941	0.393207	0.391934	0.397238	0.385057	0.398179	0.391925	0.390962	0.386939	0.388837	0.387626	0.386823	0.393522	0.399905	0.395161	0.399721	0.395047	0.397196	0.399038	0.389323	0.39763	0.397548	0.400042	0.387715	0.394247	0.386359	0.393592	0.391129	0.390124	0.396141	0.385135	0.399944	0.382778	0.38724	0.383661	0.387137	0.383998	0.395434	0.398764	0.391963	0.394799	0.402625
PI4	0.393198	0.388623	0.393788	0.384632	0.388634	0.386504	0.384091	0.384674	0.392092	0.39217	0.390783	0.381196	0.394794	0.388151	0.386868	0.387294	0.385749	0.385674	0.383279	0.390199	0.39255	0.388923	0.392835	0.389593	0.395593	0.393312	0.380782	0.38688	0.39685	0.389021	0.383385	0.381403	0.381297	0.391781	0.380315	0.384537	0.385971	0.379687	0.394882	0.374422	0.387766	0.385937	0.381044	0.386163	0.389134	0.391889	0.386835	0.384462	0.396925
PI5	0.394327	0.393045	0.398243	0.391787	0.393526	0.395299	0.389793	0.390513	0.396923	0.392439	0.396074	0.38881	0.397445	0.397535	0.391404	0.395308	0.393454	0.399255	0.390265	0.392072	0.403321	0.400196	0.406844	0.399699	0.399863	0.401671	0.402026	0.404219	0.405761	0.408964	0.393619	0.394028	0.389671	0.397038	0.391581	0.393582	0.400271	0.394328	0.39947	0.390966	0.39013	0.393414	0.391495	0.391977	0.397039	0.398326	0.393872	0.396746	0.401832
PI6	0.396942	0.389924	0.387704	0.383511	0.390221	0.38683	0.38833	0.386114	0.394056	0.386931	0.39374	0.383131	0.396595	0.387643	0.388901	0.385422	0.391322	0.386073	0.379386	0.389844	0.395472	0.3967	0.401343	0.393292	0.396151	0.39475	0.394347	0.393902	0.398889	0.397687	0.387561	0.387482	0.382501	0.390407	0.385989	0.385219	0.392467	0.381051	0.398494	0.389539	0.388079	0.389283	0.390055	0.383295	0.398292	0.401133	0.392239	0.389022	0.392907
PI7	0.397064	0.392695	0.388776	0.389758	0.393146	0.39106	0.392137	0.391099	0.397839	0.391103	0.402204	0.389689	0.397766	0.391408	0.386435	0.388976	0.395608	0.390108	0.38715	0.394938	0.398338	0.39613	0.39873	0.391056	0.397795	0.396945	0.387264	0.394947	0.397633	0.401179	0.391207	0.391347	0.385241	0.393405	0.382508	0.384827	0.391651	0.384835	0.398193	0.387559	0.392511	0.393801	0.390976	0.387029	0.395396	0.396476	0.393099	0.395935	0.393155
PI8	0.395611	0.389446	0.39363	0.385702	0.38854	0.393274	0.383202	0.391503	0.392084	0.38458	0.395826	0.38786	0.394126	0.395461	0.386823	0.386106	0.392101	0.390153	0.388101	0.388907	0.402124	0.395952	0.40139	0.396425	0.400724	0.397122	0.39223	0.397257	0.402205	0.397464	0.395592	0.391894	0.384909	0.398081	0.388765	0.388601	0.392491	0.388098	0.398243	0.37905	0.390281	0.392865	0.392148	0.382546	0.397152	0.396973	0.389469	0.388197	0.395351
PI9	0.397276	0.393144	0.399375	0.392074	0.397722	0.395427	0.392591	0.393677	0.401573	0.397235	0.402675	0.391035	0.400457	0.395417	0.39488	0.399252	0.396879	0.388421	0.39012	0.394998	0.398217	0.402081	0.405587	0.400899	0.405947	0.39855	0.39713	0.400069	0.406438	0.401277	0.39489	0.395616	0.391184	0.402736	0.392437	0.396102	0.399809	0.393547	0.402123	0.392344	0.397566	0.397767	0.3975	0.391899	0.403259	0.401386	0.396965	0.395021	0.401652
PI10	0.402452	0.395526	0.399507	0.396421	0.400991	0.397862	0.397097	0.395824	0.403342	0.396539	0.406599	0.394125	0.405077	0.399902	0.39918	0.396747	0.399767	0.395098	0.392087	0.396386	0.407959	0.405852	0.408801	0.401446	0.410065	0.405218	0.398671	0.402576	0.4062	0.40866	0.394117	0.401222	0.390828	0.399015	0.395427	0.394984	0.404437	0.398031	0.411332	0.393532	0.396623	0.401742	0.399386	0.393787	0.406093	0.402667	0.395911	0.402643	0.401072
PI11	0.395871	0.396718	0.396132	0.392543	0.39455	0.394053	0.393543	0.390573	0.39469	0.396986	0.397505	0.388612	0.399372	0.392955	0.393095	0.395101	0.395081	0.391346	0.390577	0.396964	0.392471	0.400517	0.400756	0.393757	0.394239	0.396304	0.390638	0.393118	0.398583	0.399533	0.392034	0.389033	0.384198	0.396003	0.387001	0.388844	0.396084	0.388507	0.39462	0.386258	0.392225	0.39343	0.387986	0.388836	0.398723	0.396792	0.392896	0.393239	0.399026
PI12	0.39623	0.391856	0.393719	0.386911	0.395342	0.39162	0.387107	0.38238	0.401187	0.389274	0.396099	0.387607	0.394672	0.389397	0.386778	0.393051	0.391002	0.388698	0.387985	0.390014	0.39666	0.392141	0.40059	0.395158	0.395163	0.393616	0.392674	0.39693	0.402048	0.398325	0.392554	0.389762	0.383377	0.394788	0.389606	0.387618	0.394013	0.386672	0.399123	0.38887	0.394248	0.391697	0.391013	0.384584	0.39668	0.397796	0.390907	0.392852	0.403026
PI13	0.39355	0.389148	0.39145	0.386405	0.393187	0.393424	0.392276	0.392566	0.398708	0.390351	0.39689	0.39029	0.401586	0.390969	0.391159	0.388626	0.387749	0.390191	0.382617	0.395351	0.401008	0.399757	0.403492	0.39133	0.398972	0.40002	0.392556	0.396922	0.39952	0.402171	0.390551	0.393184	0.390148	0.390708	0.388465	0.390652	0.392511	0.388733	0.396363	0.39022	0.388258	0.391138	0.392681	0.387255	0.401593	0.391145	0.392529	0.388049	0.395949
PI14	0.391882	0.392453	0.390005	0.38709	0.391008	0.385755	0.38356	0.389041	0.394286	0.387885	0.391022	0.383429	0.396561	0.383685	0.385285	0.390692	0.387992	0.395629	0.387555	0.394797	0.396307	0.388001	0.398057	0.392074	0.39493	0.392785	0.389714	0.393775	0.396079	0.391894	0.385466	0.388331	0.38038	0.387724	0.390638	0.383596	0.390321	0.379941	0.392084	0.386082	0.391546	0.385949	0.380762	0.387766	0.3878	0.392721	0.387606	0.395557	0.404093
PI15	0.394455	0.389088	0.393838	0.386457	0.391727	0.389463	0.387317	0.388298	0.391086	0.391042	0.393811	0.389476	0.398758	0.385971	0.385803	0.393207	0.389758	0.392777	0.385432	0.394385	0.394449	0.390588	0.392112	0.387866	0.392644	0.392934	0.383658	0.38813	0.396571	0.392473	0.382619	0.385475	0.379797	0.388583	0.388381	0.384016	0.391584	0.384482	0.39375	0.379157	0.387975	0.387761	0.378915	0.383999	0.385942	0.392319	0.38631	0.388463	0.396058
PI16	0.39206	0.386351	0.390073	0.382217	0.389464	0.384917	0.3814	0.387189	0.386959	0.387475	0.389492	0.380678	0.39181	0.38418	0.380173	0.386861	0.389804	0.387901	0.385168	0.3864	0.393344	0.392854	0.396354	0.384023	0.390304	0.38959	0.379854	0.38956	0.393642	0.389352	0.38065	0.381393	0.376521	0.388397	0.384725	0.379896	0.384714	0.381631	0.394834	0.372893	0.383728	0.390535	0.378694	0.376596	0.3827	0.389147	0.390271	0.386308	0.391773
PI17	0.394274	0.390453	0.387458	0.385484	0.390605	0.388031	0.386243	0.383075	0.395076	0.385103	0.395312	0.390363	0.39743	0.389443	0.389709	0.38976	0.390325	0.383618	0.382969	0.394537	0.394697	0.397011	0.400044	0.39137	0.396036	0.390637	0.389463	0.390019	0.394261	0.398176	0.386071	0.391577	0.384226	0.391804	0.386724	0.38242	0.39446	0.38795	0.396224	0.389011	0.388481	0.389893	0.391803	0.385374	0.396396	0.398928	0.389874	0.392235	0.393737
PI18	0.3922	0.388552	0.391367	0.386402	0.385115	0.38468	0.386976	0.385248	0.390374	0.38582	0.395958	0.384592	0.39276	0.389379	0.382999	0.381773	0.389387	0.38396	0.382713	0.390512	0.393658	0.390889	0.397758	0.386488	0.394802	0.392424	0.385877	0.390194	0.395914	0.392932	0.381571	0.387508	0.379727	0.387194	0.377374	0.381407	0.38593	0.381015	0.394989	0.379038	0.382387	0.384363	0.38768	0.383831	0.393373	0.394697	0.389458	0.387611	0.386605
PI19	0.39689	0.396995	0.39596	0.391762	0.397822	0.395636	0.394577	0.396338	0.398498	0.395943	0.399671	0.393953	0.397202	0.400486	0.394426	0.393552	0.397628	0.400201	0.3982	0.396156	0.406918	0.408476	0.406281	0.39899	0.405358	0.403751	0.3976	0.400509	0.408026	0.40246	0.394643	0.392887	0.392917	0.402238	0.392224	0.393016	0.400176	0.398737	0.402943	0.390184	0.387734	0.394002	0.391031	0.395183	0.401969	0.396993	0.388824	0.392429	0.395325
PI20	0.399491	0.388222	0.398099	0.392293	0.393012	0.396439	0.390103	0.387946	0.39826	0.391528	0.401038	0.387032	0.40131	0.394615	0.393656	0.389703	0.395044	0.394448	0.39156	0.392049	0.406892	0.403619	0.405484	0.399768	0.407246	0.402572	0.397748	0.401643	0.407286	0.401606	0.392591	0.396046	0.39609	0.403797	0.391579	0.395824	0.400316	0.400857	0.401174	0.388541	0.387332	0.390839	0.392321	0.390039	0.400228	0.400245	0.39541	0.396545	0.401228
PI21	0.392598	0.387273	0.39402	0.385343	0.391985	0.386197	0.384289	0.386247	0.395376	0.384369	0.394923	0.380005	0.397003	0.384679	0.385585	0.39144	0.394266	0.387913	0.389686	0.390716	0.393247	0.390537	0.396	0.385492	0.397277	0.388234	0.386622	0.391238	0.395246	0.398267	0.386161	0.386303	0.38703	0.394186	0.38482	0.384695	0.389787	0.383354	0.396003	0.384027	0.385663	0.38738	0.386452	0.380501	0.391983	0.398493	0.396583	0.397622	0.399296
PI22	0.401619	0.394488	0.391811	0.381882	0.395894	0.386464	0.386308	0.387642	0.395154	0.39659	0.393278	0.386856	0.392056	0.392952	0.390557	0.395524	0.395501	0.392291	0.389149	0.392115	0.392538	0.39742	0.405802	0.390532	0.397778	0.396319	0.393982	0.391324	0.393644	0.395892	0.389452	0.383391	0.386931	0.394576	0.386089	0.38452	0.395425	0.389064	0.397996	0.387425	0.387509	0.390791	0.393939	0.388057	0.392128	0.399386	0.39586	0.38833	0.3945
PI23	0.396936	0.38443	0.391532	0.38371	0.390818	0.390279	0.38698	0.389096	0.390198	0.393625	0.392461	0.384512	0.389749	0.395226	0.385851	0.388551	0.388192	0.381105	0.383376	0.391367	0.396065	0.395548	0.408131	0.393951	0.400328	0.395076	0.39778	0.39488	0.401539	0.400098	0.390752	0.386966	0.38724	0.395851	0.387208	0.386309	0.397213	0.388847	0.401032	0.386975	0.388989	0.389435	0.399582	0.387228	0.398065	0.398936	0.393918	0.394752	0.391677
PI24	0.404196	0.395281	0.402112	0.388665	0.39836	0.402128	0.395336	0.396026	0.39799	0.399018	0.397765	0.394009	0.409499	0.40617	0.401788	0.401212	0.400868	0.390485	0.392137	0.401514	0.410204	0.405848	0.409092	0.404588	0.404277	0.402413	0.403834	0.404006	0.409474	0.409234	0.396508	0.397808	0.396677	0.403051	0.397316	0.400225	0.406224	0.400022	0.402765	0.395892	0.39164	0.396003	0.40206	0.397514	0.403959	0.40137	0.39705	0.401289	0.39783
PI25	0.390583	0.390273	0.393178	0.388034	0.391665	0.391461	0.389384	0.390746	0.401728	0.392066	0.394608	0.388431	0.401995	0.395317	0.391309	0.393959	0.395739	0.392814	0.389522	0.396416	0.401023	0.39913	0.40911	0.393584	0.398287	0.396853	0.397602	0.397353	0.398862	0.403255	0.386961	0.387225	0.39758	0.399721	0.388923	0.39188	0.397818	0.394851	0.40001	0.38824	0.382903	0.392952	0.396966	0.391539	0.400993	0.403259	0.399501	0.396504	0.400991
PI26	0.398509	0.387908	0.393123	0.390755	0.394738	0.395202	0.395238	0.391695	0.399963	0.398638	0.40027	0.388192	0.403036	0.402465	0.397174	0.397117	0.394211	0.388894	0.392126	0.392571	0.408454	0.401497	0.399303	0.397062	0.40432	0.399156	0.390935	0.400539	0.405007	0.40278	0.392887	0.393186	0.391002	0.395932	0.391336	0.391003	0.403594	0.392541	0.404697	0.393532	0.393451	0.394609	0.4008	0.391668	0.401047	0.405184	0.395812	0.400678	0.39965
PI27	0.391732	0.38153	0.388774	0.377472	0.388212	0.383613	0.383504	0.384435	0.395432	0.391225	0.386659	0.382943	0.391597	0.385598	0.387355	0.387017	0.390342	0.3817	0.386	0.389347	0.392237	0.390592	0.397524	0.38677	0.391852	0.386355	0.388606	0.388893	0.390321	0.391509	0.387487	0.375495	0.381322	0.394192	0.383908	0.379807	0.388618	0.384959	0.391031	0.383775	0.381753	0.381306	0.388341	0.384248	0.390399	0.397585	0.390302	0.38973	0.391195
PI28	0.399902	0.394345	0.398953	0.387951	0.399055	0.396018	0.395379	0.393897	0.401139	0.398719	0.407424	0.389842	0.403626	0.399321	0.39546	0.396693	0.395823	0.386741	0.391018	0.400574	0.406173	0.398724	0.406943	0.396812	0.403863	0.398038	0.397463	0.402321	0.403325	0.403928	0.393139	0.388388	0.390313	0.398178	0.395783	0.392491	0.402781	0.393993	0.403493	0.391057	0.39511	0.393797	0.396539	0.388998	0.399428	0.404078	0.396725	0.398068	0.397371
PI29	0.391735	0.384516	0.387499	0.380416	0.390106	0.384903	0.385838	0.381637	0.388918	0.383333	0.391801	0.380623	0.392587	0.383748	0.379767	0.384882	0.393678	0.382016	0.385448	0.387162	0.391014	0.386625	0.395603	0.384531	0.390668	0.387015	0.390441	0.38795	0.393199	0.392586	0.382397	0.380951	0.379805	0.386718	0.380914	0.37933	0.390368	0.382547	0.390872	0.383445	0.385435	0.385795	0.388708	0.38112	0.391366	0.393083	0.391562	0.389373	0.385162
PI30	0.405835	0.402298	0.405622	0.398435	0.407843	0.400732	0.402449	0.399784	0.40931	0.402187	0.410499	0.391287	0.408415	0.402902	0.399543	0.402692	0.409545	0.402	0.404147	0.406953	0.406428	0.404848	0.409608	0.399442	0.406576	0.403798	0.400225	0.401352	0.405249	0.407009	0.39907	0.394535	0.399704	0.405942	0.400306	0.401282	0.405923	0.398507	0.409291	0.398515	0.400061	0.40194	0.403606	0.395061	0.402446	0.407784	0.411008	0.40571	0.408596
PI31	0.394915	0.387299	0.386516	0.383657	0.388159	0.384223	0.385704	0.383084	0.384336	0.385342	0.388571	0.378634	0.388239	0.384714	0.38182	0.384253	0.391542	0.377466	0.381695	0.385986	0.389119	0.38939	0.397583	0.383943	0.390505	0.389231	0.387834	0.386198	0.391824	0.395886	0.386116	0.383115	0.37852	0.393138	0.378269	0.382082	0.38929	0.383244	0.395885	0.382906	0.383308	0.383091	0.388805	0.380615	0.390018	0.391758	0.390717	0.391444	0.393099
PI32	0.398826	0.388937	0.394923	0.385499	0.392719	0.39827	0.392608	0.392269	0.396552	0.39476	0.398989	0.387112	0.401899	0.396959	0.394075	0.392272	0.396637	0.383223	0.389125	0.397624	0.405728	0.404549	0.405529	0.397453	0.400815	0.401101	0.396504	0.402607	0.401962	0.403651	0.391039	0.392623	0.390256	0.40036	0.3924	0.395614	0.40171	0.396815	0.400281	0.388174	0.387764	0.393046	0.392595	0.388109	0.396096	0.400073	0.392256	0.400286	0.397706
PI33	0.395165	0.393907	0.397783	0.386582	0.395042	0.393393	0.39472	0.387802	0.401092	0.396073	0.396784	0.387416	0.402503	0.394545	0.393719	0.393962	0.397299	0.39613	0.393509	0.394544	0.400842	0.396646	0.403068	0.393086	0.404675	0.396599	0.393237	0.39645	0.398228	0.4042	0.392446	0.389822	0.392644	0.397742	0.392633	0.386885	0.395509	0.388917	0.401981	0.390838	0.392668	0.390545	0.392113	0.389268	0.399075	0.403762	0.397559	0.39762	0.401018
PI34	0.402806	0.390806	0.400677	0.386727	0.40085	0.401958	0.396306	0.398088	0.397032	0.395351	0.402132	0.388304	0.40317	0.397549	0.400047	0.40081	0.395535	0.385126	0.38862	0.397148	0.401872	0.404011	0.406244	0.396509	0.402481	0.399185	0.399555	0.401658	0.408966	0.4027	0.395179	0.39056	0.387263	0.398772	0.394016	0.393488	0.405431	0.397084	0.401336	0.392308	0.391325	0.397302	0.400546	0.390383	0.40182	0.399501	0.39421	0.396558	0.402466
PI35	0.398794	0.390744	0.391372	0.390433	0.395044	0.390421	0.385946	0.390849	0.389091	0.398679	0.394811	0.383342	0.394341	0.389848	0.391463	0.394727	0.396578	0.389913	0.391997	0.385868	0.398989	0.397506	0.403137	0.389236	0.398884	0.391339	0.390791	0.390834	0.399457	0.39592	0.38814	0.385676	0.385448	0.394882	0.392658	0.385719	0.399645	0.392199	0.403061	0.386021	0.389696	0.390857	0.394808	0.387974	0.393137	0.397874	0.394664	0.390016	0.397695
PI36	0.395782	0.38947	0.392755	0.385615	0.389911	0.389526	0.379632	0.38648	0.388983	0.391447	0.393289	0.382386	0.394101	0.390108	0.383302	0.391315	0.396296	0.386127	0.385811	0.392839	0.400783	0.391701	0.401003	0.392639	0.397815	0.395684	0.389876	0.390626	0.398478	0.399087	0.385414	0.391513	0.388561	0.394333	0.388037	0.386533	0.39353	0.392103	0.40284	0.377716	0.381614	0.382476	0.386293	0.384391	0.387788	0.398065	0.389771	0.398405	0.393156
PI37	0.396232	0.387117	0.394724	0.38741	0.395013	0.396314	0.39279	0.396488	0.398243	0.395945	0.402164	0.395011	0.404612	0.401003	0.395939	0.396867	0.396855	0.392386	0.391191	0.399104	0.407524	0.402734	0.409747	0.397759	0.406119	0.398872	0.394908	0.401846	0.403991	0.409241	0.392285	0.395042	0.389483	0.39955	0.396825	0.391673	0.402038	0.396678	0.405612	0.389945	0.388556	0.391194	0.397691	0.387874	0.401314	0.401096	0.391923	0.401032	0.402632
PI38	0.389784	0.385442	0.39099	0.387463	0.390158	0.386896	0.384517	0.388795	0.393231	0.387573	0.389921	0.384321	0.39701	0.390733	0.387781	0.391056	0.391709	0.387945	0.387943	0.393979	0.396339	0.393363	0.402324	0.388476	0.390671	0.391166	0.393515	0.395228	0.393887	0.399941	0.382498	0.390384	0.388555	0.392274	0.380636	0.386978	0.39212	0.387288	0.393333	0.38379	0.383346	0.386718	0.394708	0.383297	0.396068	0.39701	0.395653	0.392972	0.391073
PI39	0.410915	0.402987	0.403151	0.394787	0.408181	0.401667	0.399541	0.393071	0.405796	0.402707	0.406092	0.39781	0.404168	0.401184	0.401067	0.398909	0.403975	0.400431	0.394992	0.399154	0.408748	0.404194	0.409701	0.404282	0.408275	0.402266	0.401495	0.408793	0.408766	0.408582	0.40145	0.401439	0.394103	0.403986	0.397148	0.400591	0.399717	0.395519	0.412182	0.395133	0.400181	0.404492	0.396372	0.392095	0.401488	0.404536	0.405328	0.400802	0.40776
PI40	0.401348	0.390516	0.394323	0.389406	0.400226	0.39379	0.395592	0.395867	0.396613	0.395324	0.400963	0.387406	0.404336	0.395914	0.396248	0.393686	0.395563	0.387247	0.385863	0.396238	0.405224	0.396951	0.409605	0.400609	0.405194	0.402938	0.398703	0.397355	0.405523	0.402216	0.394151	0.397003	0.388991	0.401054	0.396891	0.391562	0.39913	0.391474	0.405586	0.390674	0.39373	0.391009	0.393467	0.387072	0.398353	0.398208	0.401437	0.393339	0.401446
PI41	0.403063	0.386409	0.397643	0.383446	0.391316	0.392421	0.386688	0.383471	0.391679	0.385976	0.396726	0.387082	0.392985	0.389105	0.388802	0.387597	0.397814	0.386087	0.387115	0.388785	0.394203	0.391494	0.402315	0.396394	0.40275	0.396542	0.39423	0.39321	0.402149	0.399181	0.390623	0.389969	0.389169	0.401178	0.386057	0.392127	0.394123	0.387965	0.402581	0.385704	0.389835	0.392776	0.389475	0.378899	0.393747	0.40022	0.390151	0.391362	0.397671
PI42	0.395681	0.386802	0.387177	0.387791	0.38646	0.385675	0.389682	0.385706	0.395563	0.388834	0.389165	0.383629	0.3952	0.387192	0.38636	0.385709	0.384946	0.381235	0.386562	0.388029	0.39424	0.389817	0.392075	0.391169	0.394711	0.393092	0.387169	0.393406	0.397699	0.398176	0.385047	0.39014	0.387383	0.391735	0.383121	0.38427	0.388858	0.387051	0.400885	0.38263	0.384168	0.387527	0.392227	0.383251	0.388815	0.402868	0.395228	0.390141	0.392992
PI43	0.403206	0.397609	0.396263	0.394451	0.396619	0.394951	0.399414	0.395049	0.403423	0.394732	0.400316	0.393448	0.406875	0.397218	0.397392	0.394465	0.3944	0.389281	0.388568	0.394392	0.405475	0.394889	0.402244	0.400641	0.405222	0.405367	0.396214	0.402407	0.409555	0.404761	0.39427	0.396645	0.395711	0.399081	0.391596	0.396799	0.398477	0.394695	0.407755	0.391712	0.393812	0.39646	0.39656	0.394338	0.398887	0.406596	0.39792	0.397348	0.397468
PI44	0.39909	0.389797	0.390231	0.392634	0.389284	0.392318	0.389771	0.388036	0.39772	0.391777	0.392853	0.387452	0.398032	0.396457	0.391393	0.391424	0.391067	0.390639	0.390745	0.392074	0.397176	0.395071	0.400443	0.394694	0.397353	0.397411	0.392151	0.39719	0.403152	0.400895	0.389429	0.391965	0.389649	0.39655	0.388688	0.386877	0.393979	0.389363	0.401532	0.387663	0.388527	0.392765	0.399885	0.388246	0.397453	0.404379	0.398872	0.397564	0.400521
PI45	0.399784	0.398244	0.401853	0.396269	0.396872	0.394927	0.393688	0.393532	0.401491	0.392026	0.398912	0.394264	0.397041	0.394698	0.392099	0.398112	0.39836	0.393977	0.396581	0.39588	0.40412	0.397586	0.400117	0.397792	0.400649	0.399912	0.392055	0.400627	0.404614	0.40023	0.390738	0.39705	0.392546	0.392386	0.393836	0.391777	0.398357	0.393595	0.408993	0.392362	0.394131	0.394614	0.400073	0.390093	0.400715	0.406221	0.399122	0.398559	0.401334
PI46	0.400982	0.39484	0.396026	0.393669	0.390526	0.391491	0.390758	0.387639	0.396774	0.393109	0.400368	0.389103	0.401245	0.395947	0.396525	0.392994	0.400289	0.391742	0.393573	0.396377	0.405176	0.395176	0.408333	0.395322	0.405988	0.398445	0.392484	0.402487	0.401288	0.401451	0.393484	0.392646	0.391261	0.396513	0.392386	0.391174	0.393843	0.38822	0.407027	0.385361	0.392909	0.390258	0.391545	0.388444	0.401253	0.403165	0.398181	0.400531	0.40524
PI47	0.406922	0.39844	0.40698	0.396015	0.403005	0.402381	0.399387	0.398725	0.398489	0.399843	0.404897	0.398195	0.409753	0.400142	0.402458	0.401231	0.404505	0.397303	0.402208	0.403842	0.414627	0.409913	0.417929	0.405192	0.413406	0.406664	0.407498	0.407894	0.413826	0.411493	0.401758	0.408358	0.398577	0.406335	0.403749	0.399726	0.404485	0.402713	0.415828	0.391272	0.396369	0.397218	0.397624	0.389093	0.403707	0.402474	0.403951	0.404098	0.408707
PI48	0.40953	0.40041	0.406678	0.395039	0.406599	0.402069	0.401148	0.396354	0.405539	0.401062	0.404512	0.396605	0.41012	0.404171	0.404894	0.39849	0.399356	0.399399	0.397844	0.397134	0.406162	0.405096	0.413221	0.402283	0.410595	0.409297	0.403203	0.406291	0.409006	0.410951	0.399076	0.399018	0.398108	0.402358	0.398551	0.398988	0.405592	0.401377	0.414697	0.397673	0.398549	0.402799	0.403266	0.390463	0.406352	0.411651	0.399293	0.401544	0.406765
PI49	0.403893	0.400927	0.405571	0.401802	0.405341	0.399966	0.398984	0.404037	0.400459	0.400704	0.406493	0.39648	0.403464	0.401257	0.398336	0.395886	0.406478	0.398252	0.396635	0.404264	0.405424	0.403414	0.409608	0.40245	0.405489	0.402477	0.405035	0.402772	0.403593	0.408452	0.399753	0.402016	0.389105	0.403684	0.39517	0.395852	0.401956	0.391551	0.405392	0.389567	0.398825	0.400482	0.398466	0.38971	0.402814	0.409177	0.405234	0.402481	0.410199
PI50	0.404164	0.39973	0.401238	0.397019	0.405283	0.398006	0.399637	0.397783	0.402499	0.398067	0.403613	0.395152	0.399877	0.398796	0.395014	0.397313	0.39898	0.399686	0.395123	0.396883	0.404597	0.401338	0.405223	0.397232	0.406598	0.395653	0.392716	0.402692	0.40836	0.404136	0.395757	0.397326	0.390463	0.397573	0.391601	0.396133	0.39637	0.391609	0.407886	0.39104	0.395734	0.396951	0.394153	0.389592	0.400321	0.409035	0.398684	0.399746	0.405384
PI51	0.403265	0.388104	0.393057	0.391602	0.392958	0.393818	0.390162	0.389665	0.392452	0.395541	0.397816	0.389494	0.39945	0.391147	0.389087	0.392152	0.391416	0.387825	0.389173	0.393453	0.397643	0.396984	0.399197	0.395563	0.399006	0.396936	0.391955	0.394669	0.402678	0.400086	0.388907	0.392274	0.387684	0.392474	0.389057	0.388224	0.389156	0.389124	0.403447	0.380197	0.388563	0.395801	0.389964	0.382115	0.394188	0.407344	0.396538	0.395278	0.396217
PI52	0.410797	0.401932	0.410513	0.401868	0.40787	0.407308	0.402493	0.40297	0.405201	0.413421	0.40511	0.399301	0.407042	0.403382	0.406484	0.404984	0.403686	0.40459	0.401085	0.408136	0.418531	0.412077	0.414944	0.412925	0.418496	0.408903	0.411683	0.412055	0.411809	0.409588	0.403997	0.404868	0.397859	0.414769	0.406405	0.40403	0.408424	0.397826	0.412359	0.402222	0.399672	0.403371	0.402946	0.397641	0.407879	0.410854	0.415352	0.408318	0.411668
PI53	0.39433	0.387989	0.395129	0.39006	0.389316	0.388751	0.382608	0.391131	0.389264	0.390344	0.399269	0.385661	0.39176	0.393996	0.389512	0.392668	0.398934	0.387995	0.384286	0.389909	0.392296	0.392917	0.393202	0.390999	0.397099	0.389434	0.385701	0.391155	0.395985	0.391605	0.383312	0.382771	0.379095	0.390365	0.38256	0.386102	0.388673	0.381092	0.392074	0.37984	0.387008	0.391407	0.38994	0.385564	0.392439	0.397386	0.393263	0.388907	0.396341
PI54	0.402023	0.393165	0.394838	0.388749	0.394869	0.392905	0.391384	0.385892	0.395259	0.394521	0.398061	0.392202	0.402632	0.4004	0.400064	0.392237	0.397782	0.392994	0.388957	0.39052	0.403214	0.391585	0.407839	0.395773	0.402545	0.394196	0.392728	0.400965	0.402791	0.399653	0.389341	0.391242	0.389207	0.403701	0.389421	0.392239	0.393979	0.390841	0.405947	0.384885	0.390414	0.39306	0.39163	0.391537	0.398216	0.401155	0.398057	0.397078	0.401248
PI55	0.395404	0.397846	0.397946	0.391056	0.393062	0.393687	0.3945	0.390784	0.397861	0.391895	0.3952	0.387906	0.399492	0.395136	0.397392	0.392766	0.394619	0.393741	0.388429	0.393981	0.400972	0.402448	0.406711	0.395208	0.399349	0.40292	0.399359	0.40073	0.40422	0.401203	0.393033	0.393735	0.390819	0.396318	0.389527	0.393644	0.397584	0.391855	0.401499	0.387537	0.391926	0.390319	0.391297	0.387854	0.401566	0.400174	0.395497	0.392169	0.399435
PI56	0.395771	0.393035	0.395236	0.394368	0.394066	0.394342	0.393601	0.392214	0.400601	0.391646	0.397945	0.389164	0.400378	0.393672	0.394682	0.388176	0.386857	0.390177	0.388945	0.392278	0.402223	0.400025	0.403337	0.397537	0.403354	0.40318	0.394675	0.400512	0.402549	0.401671	0.394673	0.399812	0.401653	0.39356	0.394186	0.397658	0.398235	0.394118	0.407592	0.390597	0.389565	0.392642	0.397797	0.388475	0.399256	0.408477	0.402364	0.39523	0.397347
PI57	0.404069	0.400954	0.399995	0.394716	0.397558	0.401368	0.39863	0.398408	0.394091	0.398118	0.407659	0.398172	0.401844	0.403518	0.399683	0.399968	0.397953	0.393949	0.392139	0.397812	0.406319	0.403319	0.39824	0.400798	0.402639	0.398989	0.398095	0.406217	0.406767	0.401869	0.394021	0.391801	0.395425	0.399093	0.395257	0.397079	0.398672	0.39405	0.402474	0.389173	0.394872	0.395575	0.40068	0.395717	0.404012	0.407955	0.402567	0.399153	0.4015
PI58	0.366166	0.360969	0.366756	0.359833	0.365207	0.363497	0.359464	0.360096	0.368107	0.364468	0.367003	0.359896	0.367353	0.358955	0.357874	0.367017	0.364236	0.3533	0.352328	0.362661	0.369191	0.36491	0.370465	0.362373	0.368586	0.362657	0.360506	0.362637	0.372279	0.368209	0.357228	0.356593	0.36163	0.36154	0.359976	0.361601	0.363318	0.361037	0.373255	0.357076	0.355006	0.359701	0.36003	0.356295	0.362959	0.375251	0.369254	0.358451	0.367109
WBE1	0.369602	0.370854	0.37058	0.369849	0.367337	0.36748	0.358965	0.366645	0.372682	0.36505	0.373686	0.36314	0.374927	0.366337	0.363092	0.374979	0.369595	0.362207	0.362551	0.371859	0.370093	0.366293	0.374575	0.371134	0.370902	0.365627	0.372395	0.369637	0.372104	0.36928	0.364343	0.358636	0.362232	0.368421	0.361103	0.361192	0.359096	0.363154	0.364382	0.359543	0.358586	0.360258	0.362999	0.367498	0.369846	0.373693	0.368417	0.365883	0.371793
WBE2	0.373855	0.366874	0.369477	0.368223	0.36585	0.365212	0.359698	0.367545	0.371394	0.362996	0.372115	0.361697	0.374529	0.361616	0.364599	0.374771	0.371833	0.365028	0.362854	0.372401	0.372524	0.367191	0.370997	0.369647	0.374189	0.368621	0.369328	0.367285	0.367934	0.369143	0.364153	0.357103	0.364477	0.36811	0.364179	0.360865	0.361732	0.359379	0.36818	0.359843	0.359927	0.36357	0.365099	0.367076	0.368836	0.369109	0.364629	0.363221	0.369865
WBE3	0.381413	0.372096	0.378414	0.374685	0.372588	0.374976	0.36579	0.377722	0.379043	0.372889	0.378952	0.368473	0.38612	0.377207	0.372592	0.384496	0.379784	0.373309	0.37004	0.378685	0.37924	0.372272	0.380589	0.376341	0.381614	0.373537	0.378031	0.374807	0.374982	0.375599	0.37526	0.365319	0.37009	0.376889	0.368409	0.370265	0.3688	0.369851	0.374147	0.371397	0.368909	0.371487	0.37238	0.37459	0.378541	0.377638	0.371897	0.371713	0.377415
WBE4	0.378085	0.374786	0.375682	0.373369	0.369671	0.371451	0.364447	0.373849	0.373065	0.364415	0.375902	0.364607	0.379624	0.37162	0.369114	0.376016	0.375092	0.36788	0.36736	0.373773	0.374445	0.3717	0.376277	0.374522	0.377426	0.372148	0.371716	0.372526	0.373869	0.373068	0.369968	0.362958	0.365137	0.372323	0.36654	0.365977	0.364042	0.366938	0.371671	0.368506	0.364729	0.367137	0.367014	0.369373	0.373646	0.378599	0.372216	0.370366	0.374602
WBE5	0.376102	0.370967	0.373627	0.371307	0.367535	0.369141	0.361019	0.372721	0.373666	0.365205	0.373569	0.364739	0.37974	0.36693	0.366274	0.375021	0.373799	0.366877	0.363753	0.372651	0.372006	0.368327	0.375276	0.372524	0.373668	0.368822	0.36974	0.368644	0.372483	0.370779	0.366926	0.361218	0.362895	0.368314	0.363102	0.363172	0.36092	0.363413	0.367185	0.363071	0.363473	0.366136	0.365572	0.368346	0.369861	0.373378	0.366832	0.367526	0.370069
WBE6	0.374737	0.370024	0.371992	0.369808	0.367889	0.369585	0.360027	0.370782	0.370039	0.362394	0.37352	0.363916	0.375922	0.367562	0.36657	0.374963	0.373438	0.365872	0.363789	0.376285	0.372548	0.367824	0.373962	0.373335	0.375168	0.368007	0.369269	0.368861	0.368558	0.369068	0.365402	0.358766	0.363059	0.367023	0.362015	0.36363	0.362687	0.360869	0.366457	0.360701	0.361617	0.365444	0.365088	0.368658	0.37163	0.369343	0.367777	0.364924	0.369879
WBE7	0.373559	0.368947	0.371789	0.369658	0.366614	0.366435	0.358421	0.366268	0.370775	0.362112	0.371064	0.361492	0.375676	0.36731	0.366247	0.374633	0.369827	0.367382	0.364445	0.370518	0.369822	0.365392	0.371209	0.371454	0.371032	0.364734	0.368029	0.366659	0.36827	0.36768	0.364506	0.356125	0.358582	0.365624	0.357991	0.359565	0.35821	0.358396	0.364594	0.359414	0.361431	0.364889	0.363542	0.364344	0.367119	0.366938	0.366046	0.363843	0.370105
WBE8	0.371495	0.368862	0.375841	0.370289	0.369176	0.369491	0.361407	0.369027	0.372156	0.364674	0.376443	0.36766	0.374715	0.367373	0.364926	0.371637	0.368213	0.366883	0.36056	0.371263	0.371629	0.371534	0.372389	0.369499	0.373883	0.369649	0.370454	0.370457	0.37218	0.37121	0.363471	0.361421	0.362217	0.368687	0.364364	0.360244	0.362052	0.360666	0.366495	0.35945	0.363182	0.366458	0.364412	0.366929	0.369594	0.371936	0.366259	0.364334	0.370391
WBE9	0.370555	0.368554	0.373649	0.368156	0.369654	0.366423	0.360683	0.367795	0.372914	0.359926	0.370905	0.364135	0.3756	0.36746	0.364211	0.373129	0.369513	0.36292	0.363446	0.369358	0.371483	0.364823	0.37305	0.369304	0.37455	0.367137	0.366818	0.367879	0.369524	0.369259	0.365423	0.356783	0.362335	0.365628	0.362538	0.362645	0.361033	0.362286	0.369403	0.359147	0.360198	0.363289	0.364855	0.36578	0.37033	0.367922	0.366209	0.363785	0.369682
WBE10	0.372411	0.370607	0.371849	0.369655	0.368461	0.369893	0.361476	0.368453	0.369178	0.363011	0.372299	0.360709	0.379179	0.368684	0.368192	0.373371	0.37272	0.364347	0.362176	0.373052	0.370562	0.369138	0.374875	0.371104	0.374391	0.368447	0.36879	0.368918	0.370601	0.369734	0.365919	0.358392	0.363283	0.370363	0.362264	0.360439	0.359976	0.360399	0.368	0.361326	0.360528	0.364207	0.363472	0.366869	0.368714	0.373846	0.367494	0.365695	0.371089
WBE11	0.373834	0.367215	0.368931	0.370153	0.365754	0.366688	0.360229	0.36576	0.371279	0.360523	0.372024	0.360714	0.375716	0.36653	0.365001	0.372356	0.371742	0.36429	0.361261	0.370631	0.369381	0.365722	0.37258	0.36985	0.372246	0.366471	0.366165	0.36868	0.368294	0.368539	0.366208	0.358339	0.360528	0.367289	0.360964	0.358858	0.359275	0.361848	0.36632	0.359584	0.358799	0.362196	0.362782	0.365726	0.370165	0.368639	0.364209	0.362288	0.370423
WBE12	0.379365	0.374605	0.37482	0.376745	0.371218	0.374675	0.364931	0.375394	0.372217	0.366609	0.377607	0.36774	0.378756	0.369025	0.367452	0.373979	0.376522	0.371719	0.369656	0.378366	0.375927	0.375049	0.378415	0.375441	0.375177	0.373972	0.37145	0.373784	0.374841	0.376731	0.369163	0.365168	0.368532	0.372225	0.366253	0.362582	0.363892	0.369638	0.370351	0.3651	0.366419	0.369694	0.366719	0.370422	0.375193	0.374241	0.369431	0.369762	0.377139
WBE13	0.37578	0.370108	0.373338	0.370795	0.369024	0.368123	0.360109	0.370426	0.369735	0.364278	0.373206	0.36261	0.375799	0.370306	0.365439	0.373096	0.373016	0.367533	0.36438	0.372383	0.372307	0.368424	0.373155	0.37208	0.372344	0.371232	0.369007	0.370752	0.370072	0.370214	0.365473	0.362506	0.361712	0.367606	0.361455	0.361182	0.358907	0.36349	0.370394	0.363389	0.364623	0.368069	0.365893	0.362922	0.368415	0.370783	0.364037	0.365922	0.370423
WBE14	0.373834	0.366233	0.374389	0.36838	0.367919	0.367003	0.362331	0.369313	0.370251	0.364229	0.373591	0.363592	0.377991	0.368142	0.367883	0.375232	0.372255	0.365484	0.361122	0.371683	0.372539	0.368773	0.374859	0.372497	0.373042	0.369751	0.369702	0.367968	0.369518	0.37096	0.366944	0.360908	0.36344	0.367937	0.364227	0.36353	0.361193	0.360293	0.367725	0.360635	0.361086	0.368547	0.366921	0.367353	0.371609	0.371919	0.367354	0.366362	0.372772
WBE15	0.374109	0.370231	0.37595	0.37034	0.366283	0.369217	0.36246	0.367332	0.372343	0.362447	0.372662	0.363269	0.377758	0.367798	0.367743	0.374184	0.373011	0.365868	0.363485	0.373144	0.369561	0.367398	0.373237	0.370434	0.371383	0.36539	0.367986	0.366888	0.368879	0.368496	0.365581	0.358344	0.358834	0.369263	0.360908	0.361883	0.359953	0.360838	0.366644	0.361796	0.360827	0.366341	0.364578	0.367595	0.372084	0.371695	0.366889	0.364377	0.371289
WBE16	0.374578	0.371904	0.373084	0.374074	0.371148	0.367808	0.368032	0.369322	0.376645	0.366625	0.37651	0.365627	0.380804	0.370805	0.368082	0.374077	0.374771	0.368766	0.367457	0.375471	0.375386	0.367582	0.373479	0.370823	0.376071	0.371973	0.369219	0.371613	0.370822	0.370067	0.368775	0.361284	0.367202	0.368707	0.364178	0.364908	0.364873	0.362471	0.373154	0.365428	0.363663	0.368541	0.365395	0.370358	0.372215	0.376135	0.372721	0.369453	0.373452
WBE17	0.371749	0.368489	0.372078	0.372093	0.365736	0.368361	0.360642	0.367672	0.370627	0.360841	0.372326	0.362418	0.380376	0.368624	0.368399	0.372187	0.372212	0.369523	0.362397	0.371276	0.369977	0.370502	0.37429	0.368549	0.374663	0.370788	0.368462	0.367524	0.371376	0.368859	0.366185	0.356799	0.360809	0.368477	0.36127	0.360524	0.360918	0.36076	0.364696	0.360754	0.360152	0.364272	0.362471	0.367913	0.371961	0.370202	0.364976	0.365147	0.369697
WBE18	0.377208	0.36891	0.371295	0.369653	0.370711	0.369822	0.363284	0.370141	0.374029	0.364429	0.375028	0.360194	0.375598	0.370254	0.365799	0.378697	0.37357	0.364475	0.362531	0.372037	0.373178	0.370428	0.374755	0.370023	0.377327	0.37121	0.370581	0.370839	0.373638	0.371571	0.365644	0.363602	0.365294	0.370342	0.366563	0.363292	0.365233	0.360931	0.370192	0.360456	0.363067	0.364407	0.365804	0.367862	0.373816	0.371734	0.367458	0.367492	0.370358
WBE19	0.372833	0.368435	0.372146	0.369756	0.36683	0.365567	0.358535	0.368209	0.367188	0.363434	0.372693	0.363148	0.373026	0.367861	0.365028	0.372934	0.369651	0.366164	0.361874	0.373218	0.373234	0.367808	0.373996	0.368157	0.373892	0.368303	0.366638	0.367536	0.367592	0.36951	0.366959	0.361142	0.360764	0.367233	0.361053	0.360439	0.359377	0.360029	0.368563	0.360375	0.360642	0.363782	0.362863	0.363886	0.369011	0.370263	0.365209	0.363679	0.370297
WBE20	0.373095	0.371239	0.372499	0.366239	0.367193	0.365483	0.363224	0.368233	0.370736	0.36408	0.37234	0.362671	0.37534	0.366363	0.368274	0.373611	0.371731	0.367459	0.363084	0.375563	0.372189	0.37149	0.376053	0.37049	0.377162	0.36634	0.36897	0.369325	0.374617	0.371763	0.367248	0.359096	0.362082	0.370263	0.362649	0.362453	0.360115	0.360852	0.367459	0.364332	0.362885	0.364226	0.36338	0.367686	0.371335	0.368843	0.367294	0.366645	0.371507
WBE21	0.376943	0.375531	0.379618	0.377568	0.378704	0.375022	0.369394	0.378108	0.375081	0.368407	0.383806	0.369455	0.381965	0.37709	0.371844	0.380652	0.378969	0.36913	0.37374	0.376252	0.37567	0.375967	0.381084	0.375614	0.380268	0.373399	0.376564	0.376228	0.376246	0.376846	0.369353	0.365372	0.36486	0.371023	0.364345	0.36637	0.370095	0.366313	0.375654	0.364685	0.371617	0.375131	0.37148	0.373184	0.376947	0.376744	0.373234	0.375704	0.379062
WBE22	0.387084	0.385737	0.385294	0.381807	0.380181	0.383534	0.373574	0.381637	0.381942	0.376917	0.38348	0.377882	0.391587	0.381987	0.37925	0.391006	0.383752	0.381235	0.376918	0.382418	0.384789	0.378235	0.384849	0.384408	0.387494	0.380058	0.383578	0.383553	0.380059	0.384542	0.383058	0.372854	0.377468	0.383144	0.374957	0.379246	0.378117	0.376694	0.377706	0.375328	0.374586	0.381323	0.37702	0.382997	0.382859	0.382522	0.377176	0.375877	0.383042
WBE23	0.380394	0.379136	0.379994	0.379663	0.373491	0.376074	0.367461	0.377109	0.381446	0.367922	0.379776	0.369711	0.384589	0.374605	0.373338	0.381343	0.381222	0.375236	0.367389	0.381599	0.376851	0.37319	0.377661	0.377221	0.381582	0.37244	0.377331	0.374256	0.377074	0.375058	0.375782	0.364186	0.369467	0.374407	0.36802	0.370192	0.366821	0.369864	0.371398	0.369724	0.370688	0.373703	0.37533	0.377649	0.378686	0.376682	0.371422	0.373232	0.377217
WBE24	0.374767	0.374654	0.373998	0.375098	0.369354	0.372619	0.359835	0.370016	0.375444	0.363365	0.374877	0.364421	0.378164	0.370028	0.367547	0.376401	0.374403	0.370513	0.365716	0.373759	0.376037	0.369545	0.375783	0.375159	0.37667	0.36946	0.370876	0.370822	0.372136	0.371714	0.367647	0.358485	0.363753	0.371135	0.366791	0.366458	0.363702	0.365173	0.368896	0.365398	0.364026	0.368363	0.370467	0.368699	0.373896	0.374621	0.369336	0.370082	0.373529
WBE25	0.38832	0.391237	0.390686	0.39172	0.382845	0.385596	0.37834	0.386802	0.388501	0.379945	0.389424	0.38197	0.392169	0.38538	0.383569	0.39339	0.390257	0.385121	0.381751	0.390176	0.387195	0.380835	0.387267	0.386092	0.386624	0.381103	0.385714	0.384383	0.387575	0.385442	0.382402	0.373561	0.380176	0.384661	0.376088	0.378651	0.378633	0.381461	0.380808	0.384874	0.379876	0.384518	0.387077	0.384721	0.390077	0.386789	0.383117	0.381857	0.387029
WBE26	0.376341	0.376297	0.376492	0.37674	0.373154	0.373429	0.364342	0.374451	0.378789	0.366907	0.376565	0.368479	0.381686	0.371005	0.371323	0.379707	0.376299	0.373866	0.369462	0.378111	0.374073	0.370213	0.375936	0.376328	0.376101	0.370564	0.372816	0.373436	0.375398	0.372665	0.369799	0.358832	0.365172	0.370363	0.362683	0.367766	0.365398	0.368023	0.36981	0.367256	0.364219	0.372529	0.370706	0.373991	0.372544	0.373147	0.370688	0.368841	0.373881
WBE27	0.376568	0.377085	0.376462	0.3753	0.373365	0.374515	0.366948	0.373804	0.375509	0.368187	0.37689	0.367935	0.380662	0.373171	0.372988	0.380179	0.377457	0.371803	0.368059	0.377311	0.376698	0.371836	0.376248	0.375979	0.376585	0.369043	0.372675	0.371005	0.373446	0.372108	0.370156	0.36223	0.36675	0.369781	0.365352	0.367072	0.36584	0.366056	0.370475	0.367013	0.366487	0.371593	0.370723	0.370815	0.375694	0.375526	0.371195	0.368724	0.374642
WBE28	0.375402	0.3734	0.37519	0.372754	0.371887	0.372959	0.364544	0.372658	0.377425	0.366511	0.375239	0.36624	0.381152	0.371198	0.372881	0.378552	0.376186	0.370859	0.366298	0.375224	0.374755	0.369597	0.376484	0.373021	0.376979	0.367991	0.370059	0.371657	0.373265	0.372445	0.369258	0.358847	0.36508	0.368795	0.362778	0.365573	0.364246	0.363846	0.368071	0.363827	0.366292	0.370727	0.366604	0.370366	0.373752	0.372841	0.369302	0.367883	0.371174
WBE29	0.37415	0.372793	0.372246	0.370484	0.368999	0.368612	0.360371	0.369357	0.372407	0.36207	0.37145	0.36407	0.37716	0.367118	0.367509	0.377764	0.372482	0.365086	0.363123	0.373728	0.373997	0.367506	0.373703	0.37303	0.37415	0.366671	0.369934	0.369417	0.372186	0.37025	0.366343	0.35744	0.364979	0.368634	0.362995	0.365057	0.362933	0.3636	0.367091	0.362781	0.361482	0.365526	0.365855	0.366694	0.369688	0.370926	0.367661	0.364688	0.372612
WBE30	0.379925	0.37917	0.379917	0.377712	0.374764	0.37693	0.369363	0.378574	0.38061	0.369059	0.379942	0.371256	0.38342	0.375227	0.37523	0.384479	0.380949	0.374179	0.369186	0.380947	0.382462	0.372951	0.380469	0.380616	0.379068	0.37318	0.377851	0.377066	0.378133	0.376339	0.374129	0.364895	0.370625	0.374255	0.369691	0.372645	0.36903	0.370973	0.373909	0.372519	0.370963	0.374113	0.374076	0.373887	0.378043	0.377337	0.378119	0.372199	0.379682
WBE31	0.377577	0.375043	0.376152	0.37799	0.371949	0.373279	0.365974	0.372983	0.377455	0.36733	0.377062	0.367203	0.38118	0.371155	0.370891	0.376875	0.376948	0.371163	0.369098	0.37702	0.375468	0.371561	0.375373	0.377062	0.376811	0.368524	0.372975	0.37395	0.373758	0.372017	0.370309	0.359779	0.366024	0.370586	0.364809	0.365723	0.365175	0.366002	0.368383	0.368048	0.366283	0.372553	0.370449	0.370834	0.374232	0.373868	0.369073	0.3684	0.373401
WBE32	0.377887	0.37546	0.374629	0.374752	0.371163	0.373242	0.364816	0.373406	0.374047	0.368022	0.374972	0.367399	0.383123	0.372868	0.374847	0.377829	0.376716	0.37161	0.369339	0.376186	0.377001	0.370301	0.37704	0.376392	0.378258	0.368805	0.372366	0.374284	0.375462	0.373031	0.369872	0.359203	0.364324	0.371291	0.363208	0.366113	0.367093	0.367334	0.36811	0.365946	0.36394	0.371932	0.370231	0.37233	0.37656	0.371167	0.369614	0.369272	0.373183
WBE33	0.376906	0.372682	0.372197	0.373447	0.370912	0.371885	0.36448	0.372394	0.377376	0.367097	0.375187	0.366985	0.380192	0.370803	0.373835	0.377847	0.374246	0.371739	0.366479	0.37733	0.375621	0.370121	0.375171	0.376799	0.37612	0.368343	0.369922	0.372291	0.373164	0.371155	0.368008	0.361299	0.362595	0.371016	0.364167	0.364824	0.366598	0.36728	0.36753	0.365508	0.363035	0.370626	0.370822	0.370779	0.374887	0.3727	0.368749	0.366363	0.373651
WBE34	0.376019	0.374277	0.374461	0.376262	0.37079	0.373527	0.363655	0.370936	0.376977	0.365414	0.375086	0.365244	0.381023	0.37091	0.370001	0.379232	0.372062	0.371837	0.365178	0.37333	0.374553	0.366774	0.373835	0.374214	0.373878	0.367255	0.368695	0.372117	0.370751	0.369587	0.367428	0.358796	0.362117	0.36846	0.362271	0.363636	0.361806	0.363486	0.367076	0.365139	0.365112	0.369841	0.367149	0.368525	0.372107	0.373333	0.369945	0.368514	0.371703
WBE35	0.380136	0.381598	0.383186	0.381692	0.377242	0.380512	0.371172	0.378108	0.38251	0.37423	0.381838	0.371814	0.388131	0.37943	0.3755	0.38519	0.38265	0.374911	0.373306	0.381324	0.380219	0.37583	0.381506	0.378753	0.379763	0.372855	0.374985	0.378631	0.380651	0.377583	0.371987	0.36286	0.370059	0.374716	0.370298	0.369073	0.369113	0.370334	0.370093	0.372431	0.372183	0.376251	0.372262	0.375804	0.376731	0.377762	0.374581	0.375621	0.376878
WBE36	0.376614	0.37542	0.380545	0.376069	0.372375	0.374254	0.365928	0.373848	0.378142	0.370052	0.376746	0.368519	0.383174	0.375747	0.371894	0.380176	0.37863	0.371129	0.366768	0.376373	0.37667	0.371457	0.379463	0.375352	0.378062	0.371901	0.372599	0.374847	0.375756	0.374661	0.368785	0.362995	0.366125	0.372492	0.366132	0.366874	0.364347	0.367302	0.368737	0.367659	0.367669	0.372459	0.369277	0.372526	0.373978	0.376441	0.369749	0.372783	0.376315
WBE37	0.379596	0.376704	0.37847	0.374325	0.372073	0.371248	0.365626	0.374837	0.379083	0.368873	0.376034	0.368773	0.383103	0.375807	0.370332	0.380339	0.377669	0.37202	0.369623	0.377351	0.37836	0.37216	0.380174	0.376732	0.380752	0.372129	0.37425	0.37259	0.372301	0.37601	0.373326	0.364905	0.366925	0.373024	0.368438	0.367725	0.366357	0.366442	0.371231	0.36937	0.367798	0.372604	0.367317	0.373002	0.373085	0.376625	0.370763	0.371714	0.374615
WBE38	0.372658	0.368457	0.371734	0.368581	0.366214	0.36711	0.360402	0.367656	0.373424	0.36246	0.373705	0.36324	0.376706	0.368133	0.367511	0.374527	0.370721	0.36565	0.360847	0.370685	0.369706	0.365328	0.374189	0.371234	0.371204	0.364387	0.368698	0.367674	0.370627	0.369919	0.364298	0.357335	0.361949	0.365614	0.360332	0.361222	0.358717	0.3591	0.365081	0.362778	0.360789	0.365663	0.364169	0.367592	0.369964	0.369416	0.364372	0.363974	0.368896
WBE39	0.380738	0.377162	0.378627	0.373828	0.370914	0.372941	0.366643	0.376394	0.380213	0.368018	0.378554	0.369521	0.382792	0.375706	0.372742	0.381519	0.381696	0.37158	0.370493	0.377895	0.378358	0.370222	0.377617	0.378401	0.378287	0.371253	0.37376	0.372176	0.375107	0.37455	0.371461	0.363335	0.36811	0.372717	0.365927	0.369387	0.366434	0.365383	0.370752	0.371006	0.36973	0.3728	0.369546	0.371214	0.374152	0.37889	0.372231	0.371028	0.377047
WBE40	0.378923	0.374684	0.376181	0.374138	0.372249	0.371089	0.366945	0.374939	0.379756	0.367984	0.378309	0.368667	0.381946	0.373749	0.371288	0.379605	0.377512	0.372352	0.367006	0.37883	0.37824	0.372718	0.379124	0.375416	0.379534	0.371968	0.373642	0.372891	0.376187	0.375658	0.370392	0.365623	0.369209	0.372431	0.366892	0.366791	0.368237	0.365308	0.372461	0.369289	0.369534	0.370381	0.366836	0.373201	0.373382	0.37385	0.37166	0.369262	0.374948
WBE41	0.377652	0.374472	0.377479	0.375632	0.371606	0.371792	0.361508	0.371402	0.376081	0.365523	0.375482	0.367793	0.380064	0.372632	0.367998	0.379023	0.375439	0.369006	0.36404	0.377477	0.376585	0.370487	0.378375	0.373222	0.377038	0.369075	0.372295	0.371711	0.373421	0.37241	0.367979	0.36115	0.364345	0.371154	0.365564	0.36446	0.36456	0.364224	0.368296	0.366113	0.36538	0.368835	0.364599	0.369884	0.372534	0.374275	0.369257	0.367886	0.371383
WBE42	0.377578	0.37329	0.376724	0.373564	0.371601	0.368415	0.362494	0.369469	0.376304	0.365436	0.375123	0.366929	0.380103	0.370785	0.369448	0.376114	0.377629	0.36862	0.362656	0.37551	0.376781	0.369513	0.37698	0.372118	0.377215	0.367922	0.374189	0.370827	0.371664	0.371918	0.368561	0.362972	0.366583	0.370246	0.367533	0.366612	0.362845	0.364309	0.368796	0.366592	0.366541	0.368738	0.366167	0.369576	0.371384	0.375756	0.366652	0.36704	0.371972
WBE43	0.379106	0.372302	0.377432	0.371866	0.36883	0.37071	0.363866	0.371453	0.373685	0.364675	0.37417	0.366252	0.380143	0.371685	0.367934	0.378325	0.376474	0.368625	0.362864	0.376263	0.374483	0.37066	0.377386	0.373691	0.375973	0.368404	0.372051	0.37103	0.373225	0.371757	0.367708	0.360624	0.365317	0.370084	0.364555	0.366654	0.363699	0.361773	0.368297	0.363098	0.36695	0.367923	0.365194	0.369678	0.372391	0.374183	0.367844	0.365752	0.370498
WBE44	0.37774	0.377094	0.379458	0.376152	0.373991	0.371372	0.367797	0.375953	0.375935	0.368672	0.379302	0.370566	0.384054	0.371878	0.370172	0.379913	0.378885	0.371196	0.367308	0.376502	0.376952	0.371735	0.378898	0.374492	0.37998	0.371399	0.372522	0.371819	0.37179	0.373655	0.369627	0.362608	0.368659	0.371563	0.364731	0.36804	0.367376	0.36448	0.370933	0.367899	0.367398	0.373899	0.368551	0.371546	0.374024	0.374358	0.369402	0.370663	0.374318
WBE45	0.375902	0.372679	0.376581	0.371265	0.369424	0.36823	0.364322	0.372566	0.377042	0.364189	0.375331	0.36746	0.380245	0.371482	0.371488	0.376658	0.374752	0.368725	0.365641	0.374335	0.377925	0.370163	0.37619	0.373608	0.37671	0.370597	0.369765	0.372343	0.37149	0.372906	0.367353	0.361178	0.364271	0.370139	0.363619	0.366292	0.363816	0.363734	0.368412	0.368462	0.364088	0.36927	0.367226	0.370243	0.372577	0.376153	0.369644	0.368751	0.375061
WBE46	0.380439	0.374347	0.375925	0.372309	0.372822	0.371111	0.36697	0.375334	0.37825	0.369662	0.377102	0.370568	0.385406	0.374917	0.372908	0.382459	0.37941	0.372875	0.36923	0.377904	0.378015	0.371188	0.380499	0.375725	0.379342	0.371122	0.371	0.372685	0.375285	0.375526	0.371163	0.363117	0.366004	0.37191	0.367885	0.3658	0.366857	0.367677	0.369486	0.369742	0.369633	0.372231	0.369782	0.372029	0.375894	0.377574	0.372519	0.370879	0.377485
WBE47	0.3786	0.374742	0.37767	0.375424	0.37046	0.371898	0.366781	0.375397	0.378044	0.369371	0.378881	0.368622	0.382509	0.374542	0.373115	0.380304	0.380156	0.371068	0.369127	0.375018	0.377719	0.370245	0.379452	0.374445	0.377963	0.372162	0.372677	0.372271	0.372472	0.376052	0.372201	0.362023	0.367651	0.371736	0.365133	0.366343	0.365641	0.367147	0.370557	0.370226	0.368641	0.370233	0.370352	0.37188	0.375644	0.37739	0.369488	0.368028	0.372761
WBE48	0.369504	0.365536	0.368947	0.36711	0.36181	0.362593	0.356708	0.364501	0.367588	0.357449	0.370362	0.357131	0.372901	0.362081	0.361114	0.370296	0.367632	0.362069	0.356779	0.367496	0.371317	0.363456	0.371378	0.367234	0.370063	0.362641	0.367217	0.366205	0.369946	0.367242	0.360597	0.354814	0.357536	0.364531	0.357646	0.357761	0.357888	0.357373	0.363452	0.357323	0.355327	0.360741	0.362025	0.363475	0.364328	0.36918	0.36536	0.361042	0.365357
WBE49	0.372892	0.364319	0.371995	0.369071	0.364901	0.364852	0.358501	0.366954	0.36982	0.361677	0.371391	0.362475	0.377455	0.365276	0.366208	0.371914	0.369296	0.366982	0.360332	0.370991	0.371512	0.365125	0.370549	0.369938	0.370372	0.363892	0.368065	0.366894	0.370316	0.369052	0.362039	0.357694	0.359662	0.366779	0.362004	0.361842	0.360968	0.360945	0.367362	0.35888	0.35812	0.363913	0.362432	0.364665	0.364368	0.370905	0.36562	0.365082	0.369189
WBE50	0.370744	0.364135	0.369406	0.365741	0.36219	0.363861	0.356636	0.364486	0.36684	0.357029	0.36879	0.358099	0.3723	0.36278	0.360758	0.371338	0.369516	0.362446	0.359385	0.367791	0.368058	0.364929	0.369494	0.366915	0.368464	0.361246	0.362726	0.364834	0.36696	0.365839	0.362654	0.353788	0.356989	0.365362	0.357777	0.36158	0.355725	0.357747	0.363583	0.358118	0.358165	0.362956	0.362661	0.363389	0.364622	0.368601	0.363602	0.363733	0.365752
WBE51	0.373251	0.363508	0.370647	0.364793	0.362659	0.365439	0.358342	0.366673	0.366614	0.360495	0.369085	0.360349	0.3733	0.362993	0.364596	0.372904	0.368739	0.364709	0.360177	0.36906	0.371507	0.364052	0.371018	0.369489	0.370755	0.361902	0.367249	0.367853	0.36868	0.368924	0.361819	0.356665	0.356823	0.366676	0.359068	0.360176	0.359766	0.359155	0.36412	0.357922	0.356192	0.361545	0.364125	0.362247	0.365009	0.367556	0.362836	0.362518	0.367003
WBE52	0.372186	0.366701	0.371992	0.369966	0.365738	0.365404	0.35844	0.368416	0.370077	0.361063	0.37213	0.360999	0.375516	0.366799	0.364675	0.373471	0.370169	0.364377	0.361259	0.372376	0.370524	0.366776	0.370142	0.369537	0.370822	0.366018	0.367058	0.36814	0.370117	0.370861	0.363506	0.357866	0.358807	0.366816	0.359274	0.361781	0.359315	0.360419	0.365028	0.358106	0.358948	0.362809	0.362664	0.36509	0.367534	0.369666	0.36558	0.364014	0.366862
WBE53	0.370342	0.367498	0.371119	0.369758	0.36506	0.364929	0.360517	0.367729	0.368572	0.361839	0.372228	0.362776	0.374463	0.368849	0.366582	0.372214	0.370619	0.363997	0.360479	0.37161	0.376374	0.36595	0.373942	0.371544	0.373018	0.367456	0.369842	0.369861	0.372608	0.37228	0.363079	0.360089	0.363622	0.366303	0.363165	0.360364	0.363058	0.361263	0.366311	0.360168	0.357206	0.36651	0.366619	0.367421	0.365693	0.365929	0.362039	0.362908	0.370159
WBE54	0.374033	0.36906	0.374344	0.371678	0.367791	0.367706	0.361107	0.369336	0.370134	0.362328	0.373305	0.364075	0.379215	0.369904	0.368189	0.375901	0.373725	0.367479	0.363495	0.37378	0.372579	0.368201	0.374648	0.372531	0.374336	0.366116	0.37007	0.370125	0.371578	0.371988	0.365248	0.357328	0.361644	0.366742	0.360878	0.361269	0.360973	0.360469	0.364804	0.362745	0.362042	0.367238	0.365475	0.369263	0.36844	0.372641	0.36662	0.364307	0.369924
WBE55	0.377376	0.373878	0.374146	0.372317	0.369402	0.370565	0.363639	0.37247	0.375873	0.363402	0.374521	0.367383	0.383606	0.370857	0.369376	0.37729	0.374613	0.369669	0.365731	0.372998	0.377013	0.371292	0.376844	0.373665	0.376853	0.372278	0.369357	0.371939	0.374251	0.374184	0.369147	0.360017	0.364529	0.369483	0.365003	0.364656	0.364242	0.368486	0.365998	0.367872	0.36489	0.368428	0.369188	0.370508	0.371855	0.374389	0.367383	0.368876	0.369257
WBE56	0.378085	0.372871	0.377891	0.375196	0.371159	0.374484	0.365584	0.374478	0.377583	0.366796	0.376292	0.370148	0.381643	0.374282	0.370925	0.376028	0.377118	0.369631	0.366312	0.381117	0.377223	0.371241	0.379426	0.376483	0.377888	0.371385	0.375081	0.37423	0.376597	0.374847	0.372883	0.362435	0.366467	0.371696	0.367028	0.367028	0.367096	0.366655	0.368528	0.370261	0.367697	0.371741	0.36986	0.370802	0.37367	0.375997	0.369806	0.369584	0.372536
WBE57	0.374905	0.366946	0.372487	0.375821	0.369058	0.368429	0.359465	0.373523	0.372353	0.364075	0.375258	0.364719	0.378253	0.368523	0.364298	0.376588	0.374062	0.369083	0.362595	0.375185	0.373394	0.366336	0.376686	0.37223	0.373023	0.365903	0.372571	0.372038	0.370863	0.370087	0.366046	0.359842	0.361425	0.368101	0.360431	0.362694	0.361138	0.36243	0.365427	0.36592	0.366074	0.369347	0.366362	0.365877	0.369203	0.371653	0.366213	0.364454	0.369903
WBE58	0.382079	0.380022	0.381428	0.382731	0.374451	0.378916	0.368678	0.377342	0.381879	0.370533	0.382274	0.375527	0.385658	0.379997	0.37385	0.382119	0.382546	0.377259	0.373061	0.378832	0.382199	0.379117	0.381501	0.383116	0.383574	0.374358	0.37794	0.378318	0.378087	0.377601	0.373943	0.370026	0.370835	0.37658	0.371465	0.372602	0.372324	0.369325	0.374083	0.370519	0.371895	0.374202	0.374569	0.378931	0.379148	0.378882	0.374453	0.37433	0.377325
WBE59	0.361756	0.357003	0.361467	0.360342	0.354589	0.354938	0.348261	0.35657	0.362496	0.35044	0.365119	0.353523	0.365235	0.356949	0.357436	0.362971	0.360392	0.356031	0.351895	0.361019	0.36338	0.359875	0.366065	0.360461	0.36486	0.355993	0.360949	0.362578	0.360739	0.36089	0.351495	0.34939	0.351931	0.356382	0.352637	0.353464	0.35261	0.347729	0.357832	0.352034	0.352644	0.35522	0.354864	0.360107	0.360826	0.361135	0.357332	0.355509	0.360729
WBE60	0.377072	0.372783	0.373544	0.37382	0.36981	0.3693	0.363438	0.370349	0.37481	0.365255	0.376192	0.366336	0.379039	0.370352	0.366727	0.377939	0.375374	0.370491	0.364443	0.373016	0.376245	0.370414	0.37533	0.375037	0.376352	0.368207	0.371255	0.373123	0.36992	0.37057	0.367469	0.362152	0.363449	0.368436	0.363126	0.363163	0.364522	0.361823	0.367688	0.362671	0.364452	0.367603	0.364494	0.370472	0.373002	0.373519	0.368454	0.365823	0.373418
WBE61	0.388401	0.384486	0.386939	0.388847	0.378156	0.383271	0.374534	0.382406	0.383461	0.378069	0.387586	0.380127	0.393197	0.3825	0.378769	0.387464	0.388162	0.383588	0.376238	0.384497	0.386433	0.383004	0.386092	0.387096	0.386771	0.37906	0.382875	0.384309	0.381884	0.381383	0.377913	0.374502	0.375984	0.383157	0.375	0.375706	0.376457	0.37548	0.377007	0.3766	0.376107	0.37905	0.377533	0.382384	0.38358	0.383497	0.379924	0.380291	0.383151
WBE62	0.379284	0.374715	0.37636	0.378971	0.371448	0.373183	0.366816	0.375346	0.377238	0.368859	0.377476	0.370673	0.381699	0.374758	0.372417	0.379119	0.377834	0.374004	0.368202	0.376468	0.378571	0.375833	0.380421	0.378659	0.382066	0.373005	0.377643	0.378156	0.376065	0.377611	0.370629	0.367148	0.369876	0.373323	0.367768	0.368233	0.369613	0.368979	0.370741	0.368065	0.368234	0.371225	0.372302	0.374229	0.375523	0.375526	0.370461	0.370388	0.377823
WBE63	0.377501	0.376095	0.377853	0.376799	0.371028	0.372403	0.366026	0.373344	0.376585	0.365522	0.378233	0.3689	0.383168	0.37246	0.370242	0.378721	0.378748	0.371784	0.369044	0.375006	0.378063	0.372843	0.377488	0.377699	0.379599	0.368393	0.373669	0.373347	0.375554	0.374655	0.371258	0.366236	0.368328	0.370749	0.367666	0.369139	0.364778	0.36644	0.370077	0.366476	0.367966	0.369735	0.367177	0.371014	0.377533	0.379678	0.36968	0.3699	0.378891
WBE64	0.380825	0.379219	0.380675	0.378923	0.370887	0.375061	0.368508	0.376429	0.379529	0.371026	0.378555	0.370722	0.38407	0.379511	0.377794	0.38346	0.380715	0.374543	0.371667	0.376809	0.378213	0.374868	0.379375	0.378057	0.379589	0.37299	0.376083	0.377404	0.37563	0.375391	0.372866	0.368281	0.372219	0.374603	0.368611	0.368641	0.369356	0.368021	0.375593	0.371892	0.372595	0.374547	0.371818	0.378616	0.378956	0.376254	0.371299	0.371274	0.377817
WBE65	0.376881	0.37577	0.372454	0.375968	0.367563	0.367966	0.362808	0.369636	0.377517	0.363893	0.373471	0.366	0.378633	0.37091	0.368185	0.377844	0.374354	0.37055	0.366427	0.375193	0.37634	0.373805	0.375768	0.375217	0.377267	0.369674	0.373357	0.372937	0.372672	0.372264	0.370043	0.361711	0.365036	0.372308	0.364017	0.365374	0.367805	0.364354	0.366684	0.365591	0.366482	0.369608	0.366928	0.370862	0.372914	0.373553	0.371315	0.36866	0.373746
WBE66	0.377796	0.377686	0.377139	0.37746	0.369078	0.371762	0.36631	0.372968	0.374905	0.367483	0.376749	0.368978	0.381779	0.373698	0.371939	0.379251	0.379007	0.371533	0.368782	0.374629	0.375046	0.370721	0.375208	0.376738	0.377931	0.367856	0.371075	0.372915	0.371646	0.371631	0.369315	0.360528	0.365332	0.371957	0.363861	0.366794	0.366332	0.364099	0.368312	0.365731	0.368197	0.37114	0.369524	0.374816	0.375413	0.371672	0.370571	0.368467	0.376771
WBE67	0.382472	0.37664	0.380083	0.380687	0.372602	0.375678	0.367049	0.375766	0.377272	0.369117	0.380086	0.370048	0.382383	0.376495	0.373874	0.382168	0.382169	0.375362	0.370344	0.380401	0.378717	0.374835	0.379108	0.380307	0.381194	0.374018	0.37731	0.377152	0.376882	0.378106	0.372888	0.366791	0.367661	0.372183	0.369513	0.367274	0.371664	0.368108	0.372208	0.36931	0.369271	0.372948	0.370305	0.376196	0.376181	0.376184	0.371351	0.3737	0.377539
WBE68	0.372106	0.368264	0.371397	0.372438	0.364002	0.365573	0.361123	0.367919	0.373053	0.362605	0.372932	0.363443	0.377255	0.365383	0.367523	0.372	0.371253	0.364723	0.361554	0.370105	0.373847	0.370023	0.372222	0.369726	0.374272	0.365728	0.368735	0.370503	0.368379	0.367104	0.367183	0.360465	0.361492	0.367677	0.360914	0.359102	0.3609	0.360599	0.364936	0.360761	0.362093	0.362968	0.363456	0.364662	0.370764	0.372125	0.365409	0.364027	0.369259
WBE69	0.372235	0.369524	0.371112	0.370315	0.365005	0.367116	0.358335	0.368468	0.368342	0.358628	0.371618	0.360214	0.376246	0.365723	0.364582	0.372214	0.369301	0.364855	0.360692	0.370261	0.36908	0.3659	0.371959	0.369316	0.372112	0.364506	0.366464	0.367203	0.367981	0.366954	0.363793	0.356453	0.36089	0.3645	0.360409	0.361093	0.356485	0.358137	0.365294	0.359359	0.359932	0.362549	0.363853	0.36512	0.366842	0.370455	0.363653	0.36309	0.36743
WBE70	0.37269	0.368851	0.369753	0.368628	0.367055	0.366381	0.360227	0.367978	0.36997	0.360683	0.370378	0.362679	0.373816	0.36479	0.365007	0.371639	0.371297	0.364694	0.360848	0.370081	0.372296	0.366318	0.372471	0.371125	0.372159	0.366512	0.368763	0.370078	0.369876	0.366455	0.363022	0.357447	0.359622	0.365558	0.361997	0.361133	0.36147	0.359049	0.364959	0.358429	0.359785	0.363498	0.364085	0.367663	0.368614	0.370012	0.363517	0.362967	0.368227
WBE71	0.369968	0.36564	0.368667	0.3706	0.361156	0.363542	0.358698	0.365013	0.369636	0.359178	0.367957	0.358476	0.374337	0.363303	0.364447	0.369879	0.368082	0.364003	0.360059	0.368422	0.370934	0.364987	0.372492	0.368246	0.370969	0.363314	0.365284	0.367038	0.36614	0.368648	0.36453	0.355895	0.361089	0.365575	0.356307	0.356832	0.357038	0.357071	0.36468	0.358644	0.358716	0.361365	0.362428	0.364919	0.3668	0.369241	0.361238	0.362228	0.365115
WBE72	0.372244	0.369941	0.370009	0.374357	0.365017	0.368208	0.35959	0.366812	0.371088	0.360235	0.374764	0.359451	0.375015	0.365009	0.368513	0.37181	0.370944	0.364459	0.362147	0.371962	0.37172	0.368996	0.373412	0.372189	0.372746	0.366216	0.367624	0.369575	0.368541	0.368846	0.366446	0.358918	0.360422	0.367979	0.36054	0.362886	0.360856	0.359968	0.364994	0.361632	0.360235	0.363937	0.364866	0.36661	0.369298	0.371712	0.365509	0.365057	0.368687
WBE73	0.366915	0.364669	0.36394	0.364193	0.35878	0.365791	0.354027	0.364146	0.361988	0.356468	0.366783	0.356943	0.36736	0.362155	0.362644	0.367937	0.364443	0.357917	0.353972	0.364214	0.367863	0.36424	0.369359	0.367793	0.367188	0.361751	0.363204	0.367295	0.364096	0.363859	0.357655	0.353149	0.357124	0.360825	0.35354	0.356457	0.354096	0.357237	0.361916	0.353408	0.355147	0.360827	0.360495	0.362606	0.362652	0.3681	0.360516	0.360247	0.364525
WBE74	0.369544	0.368797	0.371593	0.372126	0.366363	0.366542	0.359169	0.368219	0.370279	0.362966	0.372203	0.362244	0.376341	0.367736	0.365514	0.372986	0.371676	0.364233	0.362156	0.371214	0.371785	0.368785	0.372198	0.370837	0.372742	0.367257	0.36751	0.368409	0.368219	0.368525	0.364893	0.358295	0.362729	0.36767	0.361876	0.362171	0.361672	0.360152	0.365488	0.358374	0.358739	0.365242	0.36403	0.36619	0.367252	0.371244	0.365714	0.365469	0.369883
WBE75	0.373865	0.373581	0.372485	0.374295	0.368438	0.367986	0.363671	0.369578	0.372471	0.36303	0.375659	0.366652	0.379716	0.371067	0.36712	0.37557	0.37561	0.364881	0.36489	0.373722	0.374379	0.370774	0.374709	0.374945	0.375156	0.369525	0.370708	0.374486	0.374036	0.371574	0.366432	0.360925	0.364971	0.369602	0.367181	0.36484	0.363095	0.364572	0.369098	0.362087	0.364972	0.366508	0.366287	0.371712	0.372296	0.374489	0.36852	0.367468	0.372431
WBE76	0.367225	0.364299	0.362998	0.365276	0.35865	0.362868	0.351281	0.363092	0.360493	0.355514	0.365865	0.357178	0.368449	0.361629	0.360698	0.366096	0.364484	0.357364	0.356523	0.36229	0.363229	0.361586	0.364237	0.363576	0.364611	0.359391	0.359207	0.360762	0.362106	0.36044	0.353672	0.353684	0.353451	0.358716	0.353017	0.355057	0.35187	0.35406	0.361461	0.351957	0.354231	0.357578	0.358225	0.357877	0.360601	0.368862	0.361462	0.358245	0.363346
WBE77	0.371548	0.370864	0.373379	0.373551	0.3679	0.369497	0.361774	0.370095	0.373565	0.365054	0.373502	0.363274	0.37929	0.368468	0.36951	0.375843	0.372022	0.366632	0.364573	0.371953	0.373853	0.371303	0.375398	0.371812	0.377043	0.368851	0.37076	0.370595	0.370686	0.372811	0.369221	0.360669	0.365864	0.369971	0.36421	0.363986	0.362168	0.362173	0.367719	0.362932	0.361462	0.366766	0.36738	0.369623	0.368836	0.372106	0.368975	0.366161	0.370697
WBE78	0.373042	0.367674	0.370193	0.368215	0.361485	0.365545	0.360834	0.367191	0.371837	0.360657	0.369884	0.362667	0.373773	0.366065	0.365405	0.372792	0.372216	0.363921	0.359667	0.369527	0.374841	0.366207	0.371276	0.371075	0.372022	0.36563	0.369775	0.370279	0.367448	0.368144	0.363399	0.357646	0.359432	0.365098	0.361961	0.361439	0.359367	0.361091	0.364996	0.36086	0.361848	0.364512	0.36452	0.364906	0.365686	0.369375	0.362047	0.361525	0.369564
WBE79	0.373204	0.368258	0.37328	0.371502	0.36561	0.367732	0.357752	0.36743	0.368966	0.359468	0.370075	0.360874	0.375231	0.365072	0.365988	0.373962	0.375261	0.363782	0.362495	0.368634	0.370928	0.363015	0.371434	0.370012	0.370889	0.364838	0.36616	0.367167	0.366858	0.366419	0.363715	0.356058	0.360039	0.364548	0.357577	0.360443	0.35891	0.359274	0.364815	0.36212	0.360892	0.363707	0.365619	0.367535	0.369727	0.370003	0.365761	0.363538	0.369657
WBE82	0.377774	0.374145	0.376313	0.377319	0.37175	0.372768	0.365346	0.372562	0.376382	0.367148	0.376969	0.368707	0.381504	0.373245	0.370641	0.378741	0.378321	0.37169	0.3698	0.378218	0.378543	0.373276	0.382747	0.378061	0.377838	0.372276	0.377881	0.376479	0.375257	0.377134	0.37016	0.365684	0.367829	0.371931	0.365462	0.3672	0.365789	0.367382	0.370918	0.367244	0.36679	0.369455	0.371068	0.372685	0.372326	0.374672	0.371075	0.370583	0.376994
WBE83	0.375141	0.369894	0.371111	0.370303	0.366558	0.369149	0.362584	0.370541	0.372466	0.363615	0.371924	0.364791	0.377773	0.370801	0.367284	0.373323	0.373069	0.369174	0.363651	0.372165	0.37554	0.368407	0.374856	0.37347	0.375242	0.368973	0.371107	0.371982	0.370429	0.370136	0.366487	0.360732	0.365533	0.369695	0.362991	0.363052	0.363568	0.363653	0.369086	0.363558	0.365196	0.368065	0.365618	0.368113	0.369471	0.370712	0.367771	0.366569	0.371326
WBE84	0.375167	0.371801	0.372645	0.370005	0.366974	0.369486	0.362027	0.369944	0.372402	0.362655	0.374851	0.364869	0.377911	0.369603	0.367789	0.375257	0.373864	0.366004	0.363828	0.372266	0.375371	0.368604	0.373464	0.371675	0.375513	0.367202	0.371328	0.37072	0.36965	0.370674	0.366417	0.360589	0.361553	0.369805	0.364376	0.361277	0.363539	0.362529	0.366777	0.363269	0.362028	0.364093	0.365522	0.368712	0.370229	0.373922	0.366234	0.366658	0.372574
WBE85	0.373226	0.368266	0.37022	0.368267	0.365691	0.366227	0.359063	0.366697	0.372414	0.360689	0.36894	0.360675	0.375904	0.368006	0.365801	0.37227	0.369993	0.364398	0.359484	0.370091	0.372621	0.364276	0.374231	0.369939	0.373182	0.366699	0.367314	0.369711	0.367694	0.368721	0.36317	0.35916	0.361907	0.366072	0.362221	0.359671	0.363938	0.361801	0.367946	0.360283	0.360199	0.363488	0.364183	0.366739	0.368134	0.368189	0.364583	0.362964	0.369777
WBE86	0.372319	0.37073	0.374196	0.370524	0.366077	0.368651	0.357694	0.371947	0.37089	0.361652	0.37224	0.362201	0.377334	0.368532	0.364254	0.374886	0.371298	0.365124	0.365271	0.372294	0.373044	0.368092	0.373354	0.372079	0.374605	0.366686	0.36958	0.369656	0.372584	0.370653	0.365742	0.357645	0.363536	0.369318	0.363124	0.362794	0.363114	0.361599	0.366501	0.361366	0.363598	0.365889	0.367025	0.369137	0.370127	0.371515	0.368978	0.365766	0.37127
WBE87	0.377705	0.373698	0.377179	0.372216	0.37284	0.371154	0.363315	0.372424	0.374957	0.365397	0.377609	0.367632	0.381722	0.371425	0.369095	0.377535	0.373567	0.36932	0.366025	0.376977	0.373851	0.371358	0.376986	0.371911	0.380253	0.370881	0.371199	0.372203	0.373798	0.373438	0.370003	0.360826	0.364304	0.371091	0.363121	0.36654	0.36489	0.364683	0.366983	0.365	0.365847	0.369601	0.367863	0.372163	0.375144	0.374194	0.36995	0.368798	0.373921
WBE88	0.37648	0.36988	0.375611	0.372306	0.36942	0.370635	0.361333	0.37457	0.374084	0.368614	0.373894	0.366781	0.37652	0.367408	0.367766	0.377725	0.37352	0.366474	0.364235	0.374352	0.373954	0.370342	0.37511	0.373819	0.374626	0.370464	0.370596	0.369983	0.371344	0.371853	0.367114	0.358721	0.363746	0.368803	0.36397	0.364902	0.364941	0.363815	0.370087	0.363914	0.362946	0.370713	0.370998	0.372703	0.37312	0.370373	0.366878	0.367433	0.370398
WBE89	0.374379	0.372029	0.371077	0.37181	0.368322	0.369811	0.360077	0.370246	0.371542	0.365142	0.374288	0.363433	0.37724	0.367301	0.364779	0.375341	0.374764	0.367586	0.363774	0.372398	0.372485	0.367655	0.372905	0.369597	0.373744	0.365247	0.36831	0.368119	0.368778	0.373384	0.36766	0.355613	0.365868	0.369625	0.363355	0.362128	0.361555	0.36244	0.365254	0.363879	0.36373	0.367975	0.369432	0.369892	0.371432	0.377021	0.367577	0.36634	0.373098
WBE90	0.382743	0.375893	0.37912	0.377335	0.371877	0.373897	0.368096	0.376068	0.375976	0.369149	0.376911	0.372446	0.383099	0.373525	0.372104	0.382588	0.380623	0.375417	0.367045	0.380276	0.377938	0.373436	0.379138	0.379791	0.37825	0.370929	0.375842	0.374957	0.373232	0.375389	0.376631	0.367025	0.36863	0.375496	0.369264	0.368661	0.369912	0.369256	0.370601	0.37114	0.370899	0.37161	0.372565	0.377055	0.377113	0.378528	0.373086	0.374274	0.377334
WBE91	0.379868	0.377223	0.378142	0.376823	0.37383	0.375243	0.367931	0.375964	0.378546	0.368653	0.379133	0.372614	0.384909	0.375273	0.371852	0.382489	0.379425	0.372753	0.371199	0.380358	0.377476	0.376985	0.380108	0.38005	0.380938	0.37527	0.377868	0.375963	0.378347	0.377042	0.374452	0.36746	0.369837	0.374871	0.368574	0.370284	0.368524	0.367322	0.371989	0.367891	0.371225	0.373177	0.371804	0.376357	0.377212	0.373882	0.370206	0.370843	0.37508
WBE92	0.383002	0.380053	0.382568	0.379624	0.37766	0.378709	0.369164	0.380043	0.379466	0.371619	0.380561	0.37624	0.387238	0.377971	0.375552	0.383009	0.383366	0.37603	0.372464	0.382158	0.37951	0.374673	0.383093	0.379596	0.38304	0.375702	0.377931	0.378891	0.37956	0.377904	0.37591	0.370123	0.372401	0.377346	0.370382	0.371006	0.369628	0.367828	0.375031	0.369921	0.374138	0.375686	0.375243	0.379039	0.379076	0.379451	0.376111	0.374178	0.379983
WBE93	0.372266	0.370406	0.371992	0.370623	0.370647	0.369938	0.36221	0.371321	0.373266	0.364321	0.370792	0.365154	0.378308	0.370839	0.36836	0.372644	0.372777	0.36722	0.364319	0.371926	0.371255	0.368997	0.374476	0.372884	0.376063	0.367326	0.369429	0.366763	0.369037	0.369483	0.366156	0.359853	0.362631	0.368578	0.361281	0.363263	0.360729	0.360541	0.365418	0.359622	0.3612	0.365383	0.365884	0.369063	0.371289	0.371023	0.366627	0.364009	0.369293
WBE94	0.374023	0.372554	0.371005	0.370479	0.370055	0.370162	0.361329	0.371778	0.372662	0.364963	0.373316	0.365105	0.377684	0.369597	0.368824	0.374681	0.371879	0.365174	0.364252	0.372822	0.372633	0.370793	0.3744	0.373322	0.376292	0.367993	0.368388	0.368978	0.369833	0.369651	0.36581	0.359058	0.362668	0.366853	0.361978	0.362024	0.360353	0.360618	0.366229	0.360403	0.362899	0.367523	0.365942	0.369893	0.371629	0.370395	0.365068	0.363663	0.369792
WBE95	0.373636	0.369812	0.371207	0.37282	0.367441	0.368032	0.359237	0.370622	0.369377	0.362746	0.373586	0.36433	0.376806	0.369592	0.364267	0.374816	0.372063	0.367393	0.365964	0.373181	0.371837	0.371361	0.372912	0.372192	0.375147	0.368245	0.369274	0.370101	0.37056	0.370839	0.364747	0.360452	0.361235	0.367169	0.361305	0.359026	0.360842	0.361646	0.365377	0.361713	0.364071	0.364408	0.365978	0.367454	0.370656	0.368197	0.365614	0.363961	0.368357
WBE96	0.374106	0.369306	0.373696	0.371478	0.370124	0.36912	0.360272	0.369547	0.371738	0.363867	0.373203	0.365981	0.37547	0.368525	0.36717	0.372993	0.373221	0.366613	0.362719	0.37276	0.370013	0.36871	0.374219	0.370164	0.373772	0.367312	0.368497	0.368061	0.369039	0.369996	0.364884	0.358779	0.360578	0.369576	0.360427	0.361745	0.361824	0.360722	0.365432	0.361579	0.362178	0.365418	0.366201	0.369932	0.370835	0.371193	0.365841	0.364629	0.370615
WBE97	0.372164	0.370883	0.373258	0.372809	0.368499	0.368083	0.36136	0.371537	0.372357	0.365112	0.374908	0.364647	0.377566	0.368935	0.365486	0.373441	0.373298	0.36578	0.362168	0.37333	0.372475	0.369838	0.373925	0.372467	0.376823	0.368769	0.369439	0.370978	0.369169	0.370546	0.365831	0.359545	0.364123	0.368355	0.35993	0.362524	0.362755	0.36008	0.365369	0.359151	0.363817	0.365208	0.365308	0.367713	0.370899	0.371723	0.368449	0.364287	0.370188
WBE98	0.372468	0.370125	0.373604	0.37025	0.368277	0.367539	0.361945	0.370408	0.371442	0.363232	0.374043	0.361205	0.378263	0.368787	0.366763	0.374079	0.371678	0.365829	0.363109	0.371639	0.374191	0.369939	0.373116	0.37292	0.375438	0.370493	0.36905	0.370969	0.370781	0.369637	0.36673	0.360519	0.363163	0.368002	0.36296	0.36267	0.361971	0.362338	0.367102	0.36209	0.363681	0.365697	0.36478	0.367149	0.370405	0.372776	0.365079	0.367002	0.369771
WBE99	0.375415	0.372973	0.373496	0.373128	0.369698	0.372864	0.364542	0.369709	0.375359	0.364775	0.375773	0.366966	0.381153	0.371959	0.370589	0.376464	0.375313	0.368283	0.36619	0.37585	0.375349	0.371487	0.37713	0.376835	0.378802	0.371148	0.373097	0.373731	0.37272	0.375193	0.369927	0.362487	0.365781	0.370804	0.363854	0.366508	0.365093	0.363303	0.370186	0.363173	0.366884	0.369721	0.366243	0.373416	0.371599	0.372595	0.369961	0.368049	0.37269
WBE100	0.378322	0.377076	0.377826	0.377793	0.374911	0.375274	0.3694	0.374567	0.376765	0.368216	0.378246	0.370747	0.385885	0.375322	0.370887	0.380527	0.378663	0.37166	0.369294	0.379857	0.37917	0.376279	0.381021	0.378523	0.381259	0.374393	0.374317	0.376042	0.374844	0.376972	0.372557	0.364193	0.368784	0.37533	0.368718	0.371656	0.367931	0.367522	0.372316	0.367677	0.368214	0.371823	0.370879	0.372993	0.378125	0.378189	0.37254	0.370384	0.375113
WBE101	0.374806	0.37198	0.3727	0.372844	0.36986	0.371313	0.362621	0.371913	0.373466	0.365139	0.373926	0.365438	0.378895	0.371353	0.369958	0.376083	0.374801	0.36944	0.365773	0.373944	0.375132	0.369544	0.375233	0.372795	0.377312	0.370641	0.370408	0.371491	0.368677	0.371529	0.367959	0.3603	0.365611	0.37091	0.361715	0.364003	0.3637	0.362038	0.368781	0.362887	0.365102	0.368171	0.367696	0.370982	0.374237	0.373028	0.368239	0.368606	0.371898
WBE102	0.373292	0.370354	0.373043	0.372227	0.369373	0.37136	0.360796	0.369955	0.37113	0.36363	0.373347	0.36258	0.37763	0.368575	0.367499	0.375969	0.371844	0.365353	0.366617	0.372763	0.373058	0.370474	0.375515	0.374213	0.376706	0.36874	0.371444	0.371108	0.371787	0.370548	0.365475	0.3596	0.364091	0.367102	0.363402	0.36401	0.361504	0.363034	0.366809	0.360851	0.363948	0.364922	0.363954	0.36717	0.369861	0.37033	0.36793	0.366108	0.371393
WBE103	0.384097	0.381148	0.383238	0.382519	0.37609	0.380899	0.373375	0.380843	0.383999	0.374106	0.379793	0.373716	0.389132	0.379517	0.377163	0.384751	0.380836	0.373161	0.373202	0.380198	0.381245	0.379814	0.383255	0.382213	0.386009	0.377574	0.378674	0.379103	0.378193	0.380603	0.379999	0.371083	0.374097	0.379015	0.372166	0.374957	0.374443	0.373953	0.376163	0.369653	0.373646	0.375208	0.375484	0.378156	0.379734	0.38046	0.37568	0.373845	0.38003
WBE104	0.375673	0.374914	0.375427	0.375384	0.371922	0.373448	0.364731	0.373873	0.375071	0.367111	0.37539	0.367781	0.381197	0.370028	0.370435	0.377674	0.375061	0.36905	0.365678	0.376004	0.377115	0.37269	0.375742	0.375585	0.377979	0.372275	0.375031	0.373252	0.371953	0.372918	0.368151	0.362596	0.366356	0.372233	0.366253	0.362993	0.364669	0.365532	0.368018	0.362825	0.365201	0.367806	0.36934	0.371856	0.373385	0.37481	0.370692	0.36677	0.375447
WBE105	0.374687	0.370122	0.37516	0.372079	0.371106	0.371487	0.362682	0.37251	0.373895	0.365225	0.373067	0.368011	0.377256	0.373113	0.370015	0.374352	0.374015	0.368177	0.3667	0.374923	0.373266	0.366791	0.374764	0.374715	0.377331	0.368881	0.368415	0.371719	0.37116	0.370197	0.369607	0.359634	0.363197	0.369119	0.363079	0.365	0.362432	0.361146	0.369373	0.361287	0.36501	0.367798	0.366486	0.370573	0.371391	0.371569	0.367805	0.364594	0.370292
WBE106	0.378128	0.374076	0.376304	0.372601	0.371693	0.371918	0.364561	0.373683	0.374503	0.365282	0.374003	0.365443	0.381376	0.37207	0.370176	0.374932	0.374758	0.368754	0.3644	0.375163	0.374544	0.36924	0.376124	0.373171	0.375962	0.370923	0.37284	0.371965	0.372129	0.370442	0.369721	0.362115	0.363755	0.367651	0.361512	0.36544	0.363141	0.362493	0.368808	0.361853	0.366654	0.367836	0.36574	0.368384	0.373646	0.371959	0.369815	0.365001	0.371809
WBE107	0.370411	0.370415	0.372243	0.373353	0.365301	0.36875	0.359745	0.369634	0.369302	0.36453	0.371955	0.36427	0.37606	0.367477	0.363031	0.373383	0.374463	0.365581	0.363601	0.370303	0.373472	0.368707	0.372461	0.372982	0.374265	0.365766	0.367952	0.369082	0.36865	0.371061	0.36803	0.357414	0.363501	0.366319	0.361582	0.362056	0.36028	0.361338	0.366435	0.366627	0.361924	0.365835	0.366826	0.370189	0.369242	0.371598	0.367372	0.365171	0.369785
WBE108	0.370193	0.367226	0.371857	0.370556	0.366312	0.368099	0.359466	0.368862	0.368906	0.363627	0.370766	0.36216	0.3757	0.363175	0.361849	0.372229	0.373031	0.362861	0.36213	0.371893	0.372051	0.3665	0.372556	0.371605	0.374289	0.365236	0.367593	0.368387	0.366977	0.369473	0.365136	0.357838	0.36348	0.367773	0.362258	0.361807	0.359314	0.359715	0.363515	0.3615	0.359399	0.366318	0.364692	0.365856	0.367268	0.370657	0.365355	0.364149	0.369504
WBE109	0.374353	0.367968	0.373626	0.368044	0.366452	0.369011	0.361055	0.369259	0.371514	0.363484	0.370855	0.362792	0.378677	0.370021	0.366332	0.373216	0.372236	0.366451	0.364179	0.370257	0.375912	0.37119	0.376149	0.37293	0.374782	0.366519	0.36858	0.371174	0.371418	0.372796	0.369274	0.361118	0.362432	0.36827	0.363491	0.36516	0.362742	0.363049	0.366537	0.3641	0.361616	0.365333	0.365209	0.368127	0.370495	0.370694	0.365383	0.365241	0.371432
WBE110	0.371889	0.370256	0.371436	0.370405	0.365052	0.365738	0.359701	0.369338	0.372326	0.363141	0.370231	0.365339	0.3748	0.367386	0.365098	0.373345	0.372131	0.36349	0.36493	0.373025	0.37054	0.366223	0.375138	0.370884	0.374238	0.367225	0.367901	0.368075	0.369482	0.369786	0.366957	0.358678	0.363072	0.366321	0.361236	0.359592	0.361308	0.361984	0.364392	0.35999	0.360725	0.365796	0.363347	0.367654	0.365808	0.370553	0.364783	0.364071	0.369435
WBE111	0.372474	0.369498	0.373536	0.371872	0.365664	0.366783	0.360051	0.371064	0.371566	0.364496	0.372509	0.363341	0.377624	0.366061	0.363733	0.375572	0.373472	0.365797	0.364865	0.372923	0.373338	0.369796	0.374939	0.370663	0.370697	0.365944	0.367431	0.367534	0.369019	0.370906	0.366678	0.359187	0.363482	0.367962	0.361821	0.364165	0.361897	0.363002	0.366254	0.364318	0.360971	0.367488	0.366861	0.367838	0.36894	0.371281	0.365704	0.364645	0.369165
WBE112	0.38044	0.376943	0.380751	0.37869	0.371847	0.37351	0.368058	0.378388	0.37693	0.368221	0.377043	0.371148	0.382427	0.377582	0.372937	0.381829	0.380042	0.37098	0.369183	0.375371	0.378991	0.373353	0.380366	0.379377	0.380559	0.372825	0.373064	0.373795	0.374988	0.376965	0.374948	0.366062	0.369735	0.373703	0.367136	0.368845	0.367588	0.368752	0.369622	0.369257	0.369353	0.372887	0.370228	0.375747	0.376626	0.380635	0.372063	0.373114	0.379762
WBE113	0.367937	0.361033	0.369343	0.360169	0.358094	0.362361	0.355484	0.363568	0.360883	0.356632	0.364967	0.358695	0.370151	0.366005	0.359835	0.364603	0.363761	0.355908	0.354484	0.366965	0.371197	0.363964	0.367717	0.361809	0.368434	0.364299	0.359687	0.367598	0.366158	0.367584	0.358883	0.361077	0.36087	0.362205	0.356202	0.355942	0.35256	0.360076	0.36487	0.354609	0.355376	0.361707	0.361326	0.35833	0.362873	0.369016	0.360136	0.356828	0.362298
WBE114	0.37688	0.372919	0.376098	0.373064	0.369761	0.37253	0.363294	0.374408	0.374592	0.367185	0.376543	0.367516	0.378554	0.369705	0.368552	0.377808	0.375362	0.367524	0.366418	0.373828	0.374525	0.36926	0.376268	0.373502	0.376155	0.367582	0.370863	0.369423	0.371451	0.372823	0.367835	0.362091	0.364503	0.368926	0.364242	0.363785	0.365905	0.365014	0.36832	0.366945	0.363757	0.370601	0.370735	0.370558	0.374157	0.375411	0.368892	0.369933	0.3733
WBE115	0.381028	0.375325	0.377264	0.37473	0.372792	0.373814	0.364474	0.374199	0.375743	0.364493	0.377807	0.368925	0.378573	0.37219	0.371401	0.377673	0.377292	0.368017	0.365911	0.372907	0.375591	0.368923	0.377457	0.373658	0.375934	0.368697	0.371452	0.373286	0.37204	0.373181	0.369903	0.362892	0.365782	0.36992	0.364578	0.365272	0.364825	0.363387	0.36622	0.366222	0.368107	0.370662	0.37174	0.37122	0.374133	0.37568	0.371787	0.370031	0.375812
WBE116	0.379019	0.373576	0.379866	0.374012	0.37028	0.37257	0.367362	0.375037	0.374503	0.366847	0.377927	0.369477	0.381563	0.375172	0.3699	0.379845	0.376945	0.369325	0.369209	0.379776	0.377151	0.371757	0.380487	0.375892	0.377221	0.372141	0.37375	0.374221	0.373563	0.377813	0.370635	0.36564	0.365397	0.373109	0.365457	0.366907	0.36724	0.367133	0.36552	0.36826	0.366775	0.372111	0.369966	0.373134	0.375129	0.378673	0.369018	0.369866	0.376501
WBE117	0.375909	0.370412	0.373466	0.370123	0.369087	0.368519	0.362263	0.370399	0.369476	0.363534	0.375307	0.362262	0.37594	0.369412	0.366022	0.377856	0.374537	0.363674	0.363832	0.370474	0.372445	0.367976	0.376734	0.371667	0.373557	0.366073	0.368046	0.368578	0.369663	0.37167	0.368127	0.358912	0.363306	0.366651	0.359597	0.363996	0.362652	0.360334	0.365947	0.36294	0.36072	0.369707	0.365504	0.368843	0.370249	0.372017	0.36452	0.365512	0.371414
WBE118	0.378049	0.375006	0.379464	0.372849	0.372776	0.372468	0.364619	0.374331	0.371337	0.367257	0.376507	0.367704	0.376967	0.372017	0.36834	0.379653	0.376436	0.36893	0.368499	0.373066	0.374384	0.36994	0.374595	0.373272	0.377473	0.365952	0.368833	0.370568	0.368048	0.372271	0.366519	0.361172	0.367161	0.368508	0.361475	0.367446	0.363469	0.365263	0.368309	0.361433	0.363944	0.367309	0.370471	0.369558	0.370645	0.375895	0.367891	0.366862	0.372742
WBE119	0.377216	0.37214	0.376691	0.372517	0.371172	0.369749	0.361618	0.370679	0.371075	0.364707	0.375666	0.36523	0.380054	0.371682	0.367445	0.377616	0.376077	0.36744	0.365094	0.373907	0.373593	0.368619	0.375641	0.374969	0.376554	0.368544	0.371312	0.372129	0.368957	0.371431	0.367947	0.361147	0.363585	0.368093	0.362813	0.363752	0.363065	0.365272	0.36553	0.365418	0.365146	0.368646	0.367248	0.367561	0.373308	0.374022	0.368064	0.368113	0.373566
WBE120	0.379212	0.373355	0.376911	0.373441	0.371309	0.373246	0.363373	0.373686	0.37078	0.366504	0.377488	0.368488	0.37963	0.373801	0.367436	0.37836	0.376187	0.366848	0.366679	0.377167	0.377084	0.371294	0.377209	0.374589	0.375944	0.369573	0.371256	0.371382	0.370345	0.374238	0.368799	0.364278	0.366618	0.370918	0.364389	0.367136	0.365804	0.365452	0.366925	0.366967	0.365604	0.369961	0.371026	0.371412	0.374498	0.377555	0.369011	0.369918	0.377108
WBE121	0.378672	0.375074	0.377028	0.375491	0.370912	0.370876	0.364534	0.373582	0.373431	0.365458	0.377311	0.368144	0.383273	0.373199	0.370285	0.381495	0.377578	0.368952	0.368747	0.375153	0.375935	0.372281	0.376759	0.375386	0.379355	0.372125	0.373109	0.373703	0.371821	0.375959	0.369985	0.363731	0.367831	0.37126	0.366761	0.367137	0.367975	0.363425	0.367106	0.368181	0.36524	0.374032	0.371065	0.372787	0.373658	0.375288	0.368706	0.370998	0.375309
WBE122	0.380286	0.373554	0.377694	0.374567	0.373679	0.372695	0.364936	0.372596	0.373271	0.367087	0.378959	0.369616	0.379736	0.372533	0.369421	0.379034	0.379895	0.368933	0.365733	0.37379	0.374105	0.370372	0.377541	0.375092	0.375855	0.368651	0.372845	0.371074	0.369889	0.374378	0.368261	0.362768	0.36572	0.370549	0.36203	0.363692	0.364751	0.364807	0.368057	0.367727	0.365539	0.371307	0.371981	0.37276	0.37451	0.377455	0.370541	0.369242	0.377194
WBE123	0.383083	0.379983	0.383125	0.381242	0.37664	0.376982	0.372063	0.378435	0.380769	0.37356	0.381671	0.375519	0.38574	0.378885	0.375654	0.385941	0.382837	0.37663	0.371543	0.379782	0.380617	0.376046	0.381465	0.378781	0.381597	0.376137	0.377445	0.377959	0.375827	0.379032	0.375894	0.368161	0.371848	0.377513	0.370554	0.36981	0.370933	0.372645	0.371511	0.371847	0.372534	0.37777	0.374767	0.379394	0.381952	0.381174	0.3747	0.375754	0.381182
WBE124	0.377356	0.374153	0.377917	0.371917	0.371537	0.372709	0.363802	0.372643	0.371471	0.364517	0.37711	0.367066	0.379515	0.372899	0.369677	0.378838	0.377196	0.368722	0.365815	0.374672	0.376283	0.37055	0.37568	0.375809	0.375306	0.369443	0.372044	0.372238	0.37209	0.374299	0.369972	0.361639	0.365311	0.368934	0.363025	0.365731	0.363372	0.365231	0.367805	0.367413	0.364716	0.369242	0.367845	0.374026	0.372675	0.374553	0.369555	0.371613	0.375836
WBE125	0.376578	0.375994	0.37832	0.374865	0.372351	0.372543	0.366265	0.374365	0.372684	0.366162	0.378339	0.36979	0.381114	0.372385	0.368647	0.380026	0.377459	0.369353	0.366981	0.376279	0.375753	0.372986	0.377998	0.374225	0.375089	0.369865	0.37229	0.373413	0.373245	0.374149	0.367505	0.361759	0.365969	0.36992	0.361927	0.364639	0.363822	0.365366	0.36648	0.366133	0.36624	0.371292	0.368671	0.371335	0.375508	0.377446	0.369462	0.370748	0.374859
WBE126	0.38261	0.379531	0.382242	0.379552	0.375071	0.377504	0.369793	0.380413	0.378052	0.368715	0.382823	0.373839	0.385624	0.37682	0.372134	0.38211	0.383814	0.372964	0.373199	0.379765	0.379101	0.375869	0.383174	0.379778	0.379076	0.37366	0.376051	0.376761	0.376324	0.377824	0.374271	0.367525	0.369511	0.375989	0.368979	0.369355	0.369995	0.369256	0.370381	0.37131	0.37078	0.376401	0.373324	0.377118	0.379591	0.38017	0.373403	0.373085	0.378978
WBE127	0.379326	0.374619	0.378144	0.373567	0.371198	0.371288	0.36652	0.374009	0.373806	0.368287	0.376163	0.368316	0.380641	0.373411	0.368797	0.381027	0.377277	0.368954	0.368331	0.376927	0.375058	0.369247	0.379737	0.376091	0.376526	0.369907	0.37188	0.371189	0.373167	0.375778	0.368471	0.362702	0.368236	0.37085	0.366778	0.367187	0.36652	0.364186	0.370758	0.367055	0.365855	0.370699	0.370134	0.373514	0.372196	0.375643	0.36731	0.369296	0.373079
WBE128	0.375292	0.372637	0.375662	0.372286	0.372268	0.370949	0.364543	0.373147	0.372751	0.367457	0.376076	0.368134	0.38146	0.371166	0.367135	0.378715	0.375435	0.366982	0.364267	0.372134	0.375037	0.371246	0.379083	0.37481	0.375622	0.370093	0.371229	0.369238	0.370739	0.373748	0.369854	0.363365	0.36563	0.369549	0.363276	0.364582	0.366689	0.366178	0.367561	0.364593	0.364064	0.371334	0.370464	0.369344	0.375306	0.376461	0.368671	0.36785	0.376237
WBE129	0.379269	0.377859	0.379502	0.377026	0.375031	0.373313	0.368603	0.377668	0.376919	0.366697	0.381236	0.371874	0.383485	0.378213	0.372684	0.383003	0.379911	0.372476	0.369599	0.378846	0.376772	0.371271	0.380416	0.374963	0.37687	0.369115	0.374298	0.373657	0.374678	0.375606	0.370875	0.363001	0.366247	0.373867	0.366328	0.367659	0.366624	0.367834	0.369428	0.36887	0.371994	0.37204	0.370565	0.376554	0.374528	0.380697	0.374911	0.373747	0.376404
WBE130	0.376146	0.371193	0.374926	0.370351	0.366934	0.369221	0.362184	0.370137	0.369998	0.365893	0.373217	0.365303	0.378248	0.367617	0.368322	0.37543	0.376129	0.365817	0.364037	0.369757	0.373602	0.369842	0.375441	0.372417	0.374237	0.370219	0.371264	0.368986	0.370059	0.370973	0.368151	0.358761	0.362593	0.369442	0.360704	0.362133	0.363987	0.363712	0.366264	0.365368	0.362988	0.368302	0.370238	0.36984	0.3717	0.373983	0.368578	0.365649	0.371565
WBE131	0.387924	0.380235	0.384421	0.377342	0.377571	0.382677	0.372981	0.38209	0.378946	0.374628	0.383013	0.376462	0.387266	0.380006	0.375888	0.385637	0.382743	0.381399	0.379661	0.379271	0.383188	0.380792	0.389026	0.379169	0.381164	0.374166	0.377649	0.378751	0.381267	0.383996	0.371993	0.368247	0.374789	0.378046	0.369557	0.374559	0.374905	0.37591	0.378704	0.375236	0.371901	0.381393	0.37839	0.382846	0.377866	0.379181	0.37147	0.374755	0.379312
WBE132	0.394318	0.397163	0.397017	0.396455	0.388302	0.392538	0.383359	0.389887	0.390349	0.386573	0.394808	0.385764	0.398251	0.393085	0.391674	0.394507	0.394486	0.389572	0.387125	0.391318	0.389201	0.389285	0.394383	0.394481	0.394648	0.386524	0.390945	0.391093	0.390692	0.388382	0.390575	0.381828	0.387405	0.391154	0.384313	0.387112	0.380676	0.384611	0.387958	0.384993	0.385272	0.3896	0.388248	0.39217	0.395732	0.393529	0.387613	0.389151	0.390919
WBE133	0.387573	0.388765	0.38886	0.388534	0.383019	0.384367	0.377973	0.383716	0.387387	0.37904	0.389717	0.379345	0.39318	0.385365	0.384083	0.389545	0.389054	0.383807	0.38059	0.384819	0.385687	0.386366	0.390114	0.38706	0.391422	0.381087	0.385246	0.3862	0.383173	0.383328	0.383327	0.377165	0.380268	0.385777	0.378409	0.382108	0.376939	0.378181	0.38318	0.375509	0.378915	0.380969	0.383668	0.387635	0.387841	0.38923	0.382533	0.38398	0.385429
WBE134	0.393059	0.395537	0.394961	0.394416	0.390119	0.391924	0.384503	0.389015	0.391034	0.383663	0.395353	0.384392	0.39739	0.390154	0.391344	0.393499	0.394274	0.388834	0.386297	0.391313	0.388548	0.391138	0.392782	0.392527	0.393708	0.385236	0.388956	0.389855	0.388549	0.388073	0.389137	0.381976	0.386676	0.390071	0.383239	0.387088	0.379313	0.38511	0.386188	0.382313	0.382653	0.388133	0.387484	0.391062	0.394511	0.394135	0.388041	0.386396	0.391281
WBE135	0.390409	0.391554	0.390975	0.391308	0.384925	0.388224	0.378702	0.386389	0.388747	0.379945	0.389925	0.380742	0.392718	0.386635	0.386948	0.391005	0.39139	0.385859	0.381486	0.38825	0.387928	0.388182	0.392361	0.390751	0.392842	0.385663	0.389948	0.389021	0.386315	0.385347	0.388809	0.379292	0.384467	0.38852	0.383578	0.384901	0.3792	0.382631	0.384844	0.379825	0.38007	0.38471	0.384561	0.389192	0.39139	0.390902	0.384222	0.38436	0.391376
WBE136	0.389	0.389224	0.389844	0.388944	0.384153	0.386564	0.378475	0.384549	0.386579	0.380278	0.389361	0.379312	0.392352	0.385459	0.385849	0.39119	0.389104	0.383301	0.379733	0.387065	0.386353	0.386628	0.390582	0.388472	0.391696	0.384976	0.385384	0.387479	0.385997	0.383355	0.383491	0.378936	0.381887	0.387634	0.382755	0.381941	0.378282	0.380097	0.385512	0.37733	0.380677	0.382939	0.381599	0.386179	0.389102	0.388982	0.381288	0.382195	0.386765
WBE137	0.388561	0.388924	0.388847	0.387125	0.383009	0.384303	0.376899	0.382879	0.386841	0.377495	0.389123	0.378276	0.389942	0.38508	0.383865	0.389497	0.388491	0.3816	0.378212	0.385467	0.384051	0.385021	0.388128	0.387514	0.388845	0.383204	0.383919	0.384544	0.382935	0.381448	0.383254	0.376245	0.380235	0.384279	0.379096	0.381285	0.376472	0.377743	0.382154	0.374647	0.378011	0.380666	0.382042	0.385891	0.386702	0.387733	0.382146	0.380847	0.384356
WBE138	0.368229	0.36736	0.368678	0.366476	0.362848	0.364376	0.357508	0.364701	0.367956	0.357754	0.367925	0.359768	0.373586	0.365762	0.363661	0.369456	0.368665	0.361938	0.357053	0.366106	0.371781	0.368162	0.373703	0.372315	0.371828	0.364559	0.365169	0.367249	0.371275	0.370194	0.365339	0.356361	0.359529	0.365779	0.359272	0.361929	0.36092	0.35973	0.36265	0.359371	0.358404	0.363127	0.359963	0.362103	0.363791	0.369079	0.364093	0.363015	0.36865
WBE139	0.372657	0.371944	0.371145	0.370817	0.363784	0.365445	0.357404	0.367307	0.368191	0.362815	0.371774	0.363188	0.375703	0.365852	0.363469	0.373184	0.373752	0.364037	0.363585	0.370171	0.370062	0.367753	0.370654	0.37036	0.370085	0.365067	0.365422	0.367669	0.368374	0.368744	0.362859	0.357235	0.360454	0.366194	0.359973	0.360654	0.358429	0.359807	0.361932	0.361273	0.361495	0.365247	0.365932	0.37052	0.366952	0.372014	0.365535	0.3648	0.371154
WBE140	0.373156	0.367005	0.370679	0.369596	0.365047	0.366522	0.358621	0.367859	0.368316	0.361213	0.371643	0.359583	0.375599	0.364397	0.36306	0.372594	0.37221	0.364712	0.361843	0.370313	0.374592	0.366312	0.372916	0.371506	0.372766	0.366212	0.367312	0.368556	0.369712	0.3696	0.366374	0.356408	0.361404	0.366258	0.358131	0.360405	0.360883	0.362461	0.363108	0.361889	0.361503	0.365359	0.366645	0.367412	0.366894	0.371592	0.364854	0.365513	0.36964
WBE141	0.379244	0.372713	0.378141	0.37602	0.372201	0.374178	0.364586	0.375889	0.37683	0.367291	0.376958	0.370504	0.382648	0.372612	0.371281	0.3797	0.380111	0.370077	0.369134	0.377628	0.377717	0.370848	0.379352	0.376578	0.380006	0.370933	0.371467	0.374337	0.374635	0.374141	0.370768	0.363128	0.368697	0.372388	0.36562	0.36711	0.36656	0.364021	0.372207	0.36466	0.368126	0.372026	0.371719	0.375089	0.375908	0.375703	0.370612	0.370388	0.372999
WBE142	0.38003	0.375052	0.379113	0.3788	0.37456	0.374988	0.368376	0.377231	0.379801	0.370574	0.379734	0.373727	0.384894	0.37633	0.372829	0.38019	0.380707	0.373967	0.369767	0.379099	0.380799	0.374708	0.379571	0.379709	0.379678	0.374396	0.375718	0.378147	0.377264	0.375592	0.371705	0.364578	0.370131	0.372212	0.368386	0.369694	0.370943	0.368687	0.373168	0.368334	0.371071	0.374104	0.372325	0.37692	0.378426	0.374883	0.370286	0.37243	0.376466
WBE143	0.378821	0.376824	0.379015	0.375836	0.374385	0.373618	0.368657	0.375292	0.376566	0.369155	0.37607	0.369985	0.38239	0.373478	0.37243	0.379819	0.378669	0.369875	0.367791	0.378903	0.377466	0.373475	0.379603	0.378919	0.380927	0.373136	0.376302	0.375894	0.37472	0.375752	0.372263	0.365686	0.366755	0.371427	0.367529	0.367768	0.368151	0.364946	0.371237	0.365754	0.369323	0.371368	0.369291	0.373658	0.374711	0.376643	0.371595	0.368856	0.376075
WBE144	0.381015	0.375531	0.377603	0.377442	0.372439	0.375531	0.368108	0.376163	0.375558	0.370693	0.379342	0.37126	0.385009	0.372777	0.372738	0.378383	0.380474	0.371567	0.369886	0.376922	0.378875	0.376086	0.378092	0.380257	0.380143	0.373722	0.373645	0.378516	0.375148	0.377259	0.369978	0.364326	0.367872	0.371859	0.369288	0.369525	0.369884	0.366795	0.372474	0.368468	0.368921	0.371422	0.37306	0.376133	0.377673	0.375576	0.371702	0.367994	0.375936
WBE145	0.374058	0.365077	0.370585	0.367517	0.364005	0.365509	0.36111	0.368971	0.375095	0.362723	0.371872	0.362812	0.378674	0.370947	0.369513	0.372486	0.373414	0.366097	0.363251	0.37441	0.373207	0.368381	0.376709	0.374144	0.373871	0.368683	0.368619	0.370504	0.36949	0.370498	0.368261	0.358029	0.36183	0.368833	0.362749	0.362905	0.363622	0.363258	0.366969	0.363998	0.364429	0.36746	0.363028	0.367503	0.370176	0.369749	0.365445	0.365503	0.369366
WBE146	0.375422	0.369182	0.372259	0.36947	0.364653	0.369113	0.361267	0.372472	0.375547	0.362183	0.372627	0.365959	0.378601	0.370466	0.367835	0.375827	0.373697	0.368441	0.363697	0.374966	0.372525	0.369246	0.374764	0.371534	0.376403	0.368159	0.36877	0.370475	0.37141	0.372702	0.365826	0.359832	0.364972	0.368383	0.364097	0.363112	0.360686	0.363181	0.366605	0.364541	0.365005	0.366138	0.36502	0.36871	0.370143	0.373094	0.367335	0.367421	0.371605
WBE147	0.374806	0.368982	0.374671	0.372414	0.365137	0.366212	0.359901	0.37002	0.373792	0.364175	0.373026	0.364156	0.37595	0.370833	0.367697	0.374266	0.373231	0.366714	0.361555	0.372337	0.374426	0.366184	0.374356	0.371863	0.375573	0.367691	0.369427	0.371087	0.371031	0.3712	0.365051	0.357803	0.361479	0.367823	0.363088	0.362917	0.361997	0.363652	0.365875	0.364508	0.362805	0.366255	0.365539	0.366159	0.369115	0.368686	0.3657	0.365292	0.36995
WBE148	0.378905	0.374681	0.377579	0.376692	0.369893	0.374151	0.366105	0.374939	0.37316	0.366813	0.374972	0.367943	0.382322	0.370183	0.370169	0.379213	0.37861	0.369748	0.36636	0.377079	0.377404	0.373161	0.378559	0.375711	0.378529	0.36854	0.374368	0.372843	0.371934	0.375699	0.372121	0.362826	0.367763	0.372691	0.364672	0.366068	0.368088	0.365537	0.37034	0.367354	0.368133	0.371625	0.370264	0.374206	0.371591	0.37553	0.368775	0.371665	0.373431
WBE149	0.379203	0.374054	0.377861	0.374727	0.369165	0.370622	0.366351	0.372951	0.373821	0.366678	0.375012	0.368744	0.380218	0.369891	0.370621	0.376557	0.378951	0.368256	0.366501	0.377764	0.374752	0.372372	0.377775	0.377106	0.379905	0.369901	0.373013	0.372104	0.37182	0.376225	0.373098	0.364261	0.366703	0.37214	0.364821	0.364429	0.36611	0.36417	0.370275	0.365256	0.368571	0.370644	0.371437	0.374755	0.372238	0.37473	0.366027	0.367774	0.372495
WBE150	0.379662	0.37563	0.378809	0.37724	0.370793	0.373225	0.365647	0.376389	0.371914	0.366047	0.376435	0.370125	0.379858	0.371212	0.369815	0.379115	0.377633	0.370485	0.366196	0.376125	0.375126	0.372336	0.379229	0.375006	0.376955	0.36962	0.371716	0.37321	0.371937	0.375074	0.371946	0.362631	0.365918	0.37081	0.364834	0.36778	0.368487	0.366789	0.367473	0.366969	0.366169	0.371493	0.370913	0.372699	0.374475	0.376727	0.367499	0.369177	0.372417
WBE151	0.384224	0.380172	0.383641	0.380062	0.374317	0.379323	0.373077	0.379224	0.379977	0.371781	0.379696	0.375243	0.384497	0.37662	0.374129	0.384979	0.382443	0.375065	0.37108	0.382947	0.381683	0.377453	0.381772	0.380937	0.381805	0.37368	0.378831	0.380643	0.377376	0.380095	0.378027	0.371263	0.373044	0.37534	0.371223	0.373087	0.371165	0.372343	0.375717	0.373511	0.373017	0.377148	0.376915	0.378775	0.380025	0.382336	0.374874	0.375853	0.378575
WBE152	0.377682	0.369654	0.373955	0.37304	0.370185	0.37209	0.365965	0.371041	0.374072	0.368248	0.37271	0.364939	0.376645	0.372677	0.368587	0.374479	0.378011	0.366233	0.366225	0.376427	0.371654	0.363392	0.368691	0.370661	0.372597	0.366443	0.368675	0.368767	0.371359	0.369768	0.365298	0.354733	0.363092	0.367084	0.364896	0.366488	0.363446	0.359265	0.365294	0.364782	0.365116	0.367458	0.364481	0.367476	0.366094	0.378656	0.374898	0.375292	0.380588
WBE153	0.371495	0.366968	0.369268	0.368084	0.361008	0.364746	0.356494	0.368276	0.365439	0.359026	0.370782	0.359294	0.37288	0.364557	0.364618	0.373345	0.37018	0.364026	0.35953	0.367691	0.369423	0.365139	0.370535	0.369882	0.369993	0.362372	0.365979	0.365523	0.3682	0.367797	0.363383	0.355241	0.358533	0.364265	0.357823	0.358849	0.358265	0.358941	0.362245	0.356842	0.361645	0.363691	0.3649	0.363131	0.367091	0.368316	0.360067	0.361938	0.366938
WBA1	0.443836	0.445052	0.444994	0.443629	0.446393	0.447345	0.447479	0.439148	0.446072	0.447719	0.450154	0.44416	0.444209	0.444602	0.450691	0.443643	0.438739	0.44524	0.444167	0.446125	0.451499	0.4577	0.453464	0.447756	0.452556	0.455039	0.45425	0.450279	0.454345	0.449914	0.451526	0.451692	0.449479	0.454409	0.458252	0.451652	0.452129	0.450777	0.456267	0.450396	0.447133	0.448196	0.446724	0.443842	0.451805	0.453037	0.451144	0.447817	0.451698
WBA2	0.447154	0.447537	0.447025	0.445217	0.451137	0.448522	0.449625	0.440262	0.447119	0.448052	0.450756	0.446784	0.447016	0.446524	0.453068	0.446251	0.44081	0.445803	0.446477	0.44761	0.451698	0.459103	0.457005	0.449516	0.455067	0.455072	0.455148	0.451265	0.455157	0.450356	0.453206	0.454977	0.451129	0.458477	0.460184	0.453603	0.45265	0.452099	0.458661	0.450801	0.44858	0.44794	0.448171	0.447233	0.454561	0.4534	0.454553	0.450612	0.452019
WBA3	0.445258	0.445589	0.445005	0.443509	0.448241	0.447292	0.448849	0.440262	0.446348	0.449125	0.450247	0.444676	0.446619	0.447155	0.452505	0.446017	0.437763	0.444279	0.443248	0.446148	0.450122	0.458575	0.454515	0.448736	0.453308	0.454855	0.455039	0.450255	0.455356	0.449954	0.453697	0.453333	0.451946	0.45761	0.45931	0.452075	0.451948	0.450474	0.457634	0.44929	0.44821	0.446968	0.447274	0.445871	0.451844	0.454913	0.45361	0.450877	0.45132
WBA4	0.44667	0.447803	0.446719	0.446235	0.451412	0.449808	0.447957	0.443383	0.448581	0.450543	0.45353	0.447016	0.448533	0.447839	0.453371	0.445734	0.43976	0.446524	0.446962	0.448314	0.452981	0.458972	0.456634	0.449255	0.456082	0.456789	0.456581	0.452746	0.457947	0.450916	0.454288	0.455906	0.450027	0.456872	0.459175	0.452702	0.453721	0.452777	0.459197	0.450266	0.450244	0.450936	0.44938	0.447152	0.455577	0.455726	0.455522	0.453168	0.452576
WBA5	0.448885	0.448309	0.44943	0.445255	0.451426	0.450004	0.449952	0.444444	0.447589	0.449828	0.453491	0.449304	0.446606	0.447695	0.452394	0.447133	0.442443	0.446994	0.448268	0.449655	0.454464	0.460152	0.45736	0.453398	0.455578	0.458401	0.456804	0.45504	0.457954	0.453582	0.455063	0.457721	0.452985	0.459192	0.461517	0.456367	0.4536	0.454161	0.45982	0.45239	0.449184	0.450909	0.449648	0.447881	0.45596	0.456576	0.455401	0.451958	0.452362
WBA6	0.445651	0.445425	0.445476	0.444864	0.448469	0.447955	0.448819	0.441199	0.445381	0.447893	0.450387	0.44734	0.443684	0.44609	0.450863	0.445402	0.437869	0.445523	0.444726	0.446177	0.453122	0.458639	0.453646	0.449387	0.453511	0.457602	0.453346	0.452221	0.455865	0.451968	0.453315	0.453873	0.450927	0.455344	0.457327	0.45344	0.451164	0.452804	0.45763	0.452131	0.448579	0.447746	0.446658	0.444187	0.453118	0.453427	0.45166	0.449139	0.448522
WBA7	0.447561	0.448608	0.449407	0.446955	0.452879	0.452455	0.452516	0.444074	0.446048	0.450905	0.453274	0.448522	0.446421	0.448965	0.454474	0.446485	0.442716	0.446332	0.44724	0.449768	0.453245	0.46052	0.455935	0.450817	0.453082	0.457982	0.456447	0.453734	0.458312	0.452425	0.455641	0.455536	0.454128	0.457178	0.461148	0.455251	0.453479	0.454801	0.461488	0.450547	0.450132	0.450146	0.449969	0.448533	0.456193	0.457018	0.455473	0.451588	0.451674
WBA8	0.448244	0.44697	0.448509	0.44533	0.449471	0.449871	0.449795	0.443935	0.445687	0.44886	0.452461	0.446838	0.446644	0.445622	0.451843	0.445183	0.441052	0.44676	0.446184	0.450624	0.453609	0.458408	0.455227	0.450761	0.452387	0.456143	0.454373	0.454185	0.456955	0.450578	0.453315	0.454499	0.451113	0.456572	0.460024	0.452138	0.451782	0.453026	0.45619	0.450075	0.448663	0.447684	0.446989	0.447372	0.452449	0.452635	0.452173	0.448152	0.449085
WBA9	0.446342	0.446999	0.447616	0.444373	0.449651	0.448708	0.448374	0.444037	0.446476	0.448884	0.452492	0.447009	0.446835	0.446866	0.453831	0.446006	0.440518	0.44463	0.4469	0.44753	0.451792	0.459736	0.453005	0.448944	0.454198	0.456947	0.455115	0.453115	0.456844	0.449852	0.45381	0.455571	0.451004	0.456144	0.459098	0.453945	0.452826	0.452487	0.458492	0.451307	0.448354	0.449566	0.447504	0.446558	0.454629	0.455135	0.454673	0.451399	0.451854
WBA10	0.446706	0.448888	0.445477	0.445511	0.449422	0.45077	0.448922	0.44195	0.447628	0.449545	0.452223	0.448192	0.446148	0.44712	0.451901	0.445907	0.440199	0.444746	0.446084	0.44779	0.452414	0.458427	0.45306	0.449483	0.452816	0.455699	0.455073	0.452534	0.455975	0.450367	0.453043	0.45462	0.450291	0.454995	0.458422	0.453291	0.450808	0.452016	0.457756	0.451781	0.447853	0.448039	0.448748	0.446341	0.454315	0.456295	0.453952	0.45034	0.451433
WBA11	0.448501	0.448538	0.448232	0.447077	0.452861	0.451174	0.44983	0.442501	0.447396	0.450334	0.454537	0.448871	0.446603	0.448087	0.454276	0.446073	0.440557	0.445969	0.445183	0.450224	0.454172	0.460985	0.455088	0.452369	0.45584	0.458233	0.456535	0.45528	0.459067	0.453117	0.455686	0.456879	0.45418	0.459653	0.460626	0.454862	0.454392	0.45382	0.460574	0.452911	0.45188	0.448917	0.449909	0.447205	0.45583	0.457306	0.454923	0.452303	0.453655
WBA12	0.446827	0.449724	0.44554	0.446687	0.449153	0.448671	0.448993	0.440771	0.445165	0.448929	0.452983	0.446368	0.446272	0.446631	0.452079	0.446029	0.438554	0.443986	0.445862	0.448137	0.454276	0.458664	0.454797	0.451128	0.454589	0.456986	0.456062	0.453569	0.455761	0.449563	0.453313	0.454228	0.451672	0.457571	0.458129	0.453955	0.454126	0.45272	0.459085	0.449664	0.4472	0.447746	0.448024	0.448076	0.455108	0.454308	0.455569	0.450446	0.451146
WBA13	0.449782	0.44966	0.451186	0.447428	0.452903	0.451731	0.451366	0.44643	0.449274	0.452523	0.45519	0.451224	0.448589	0.448558	0.455854	0.448683	0.442611	0.447876	0.449204	0.450405	0.455662	0.459434	0.458216	0.451977	0.456274	0.458469	0.45676	0.45496	0.459289	0.453955	0.456766	0.457997	0.452876	0.45899	0.462743	0.455475	0.455375	0.454667	0.460735	0.454388	0.451671	0.451169	0.45007	0.44841	0.457984	0.456926	0.458102	0.454494	0.454591
WBA14	0.447347	0.447942	0.44779	0.446164	0.450475	0.450763	0.448696	0.442024	0.447253	0.449415	0.453795	0.446978	0.446021	0.448211	0.454046	0.446011	0.439227	0.446725	0.446017	0.449222	0.452787	0.458306	0.45544	0.449962	0.452744	0.456481	0.455769	0.453338	0.456649	0.452075	0.454299	0.454757	0.451822	0.457115	0.458606	0.453586	0.45238	0.453592	0.458454	0.450209	0.449546	0.450657	0.449334	0.448524	0.454445	0.45447	0.454463	0.453847	0.45157
WBA15	0.448391	0.4473	0.446673	0.445942	0.449711	0.449894	0.449833	0.441195	0.446264	0.448702	0.452313	0.448062	0.446652	0.447611	0.452638	0.446865	0.439433	0.446117	0.44665	0.449408	0.453453	0.458992	0.454272	0.450962	0.45356	0.45707	0.455374	0.453255	0.456844	0.451688	0.455146	0.455274	0.452318	0.457776	0.460455	0.45397	0.452799	0.453455	0.460267	0.450299	0.450537	0.449112	0.448431	0.448261	0.453781	0.455	0.454303	0.450665	0.452337
WBA16	0.448504	0.449753	0.447789	0.446823	0.451528	0.450134	0.449521	0.442418	0.446399	0.450029	0.453077	0.449603	0.447721	0.446234	0.454225	0.446725	0.44045	0.444645	0.444693	0.449451	0.454229	0.458974	0.456016	0.450251	0.454382	0.457031	0.455349	0.452676	0.457445	0.453491	0.454016	0.456108	0.452097	0.45791	0.460135	0.454289	0.453218	0.453001	0.459628	0.4518	0.449996	0.448647	0.449527	0.447095	0.454716	0.455786	0.454291	0.449732	0.452496
WBA17	0.449708	0.451176	0.450246	0.448148	0.453802	0.453626	0.453759	0.446864	0.450947	0.452353	0.455312	0.45238	0.448534	0.44925	0.454693	0.449174	0.443274	0.449045	0.450823	0.451974	0.456023	0.460528	0.457504	0.454045	0.457393	0.45773	0.457572	0.456141	0.460262	0.453393	0.455331	0.458492	0.453753	0.458478	0.462684	0.457421	0.453549	0.456567	0.460897	0.454341	0.452696	0.450237	0.452213	0.45127	0.456939	0.457887	0.459012	0.453561	0.454274
WBA18	0.448703	0.449184	0.448027	0.446742	0.450519	0.451425	0.45024	0.442591	0.448028	0.450345	0.454085	0.450695	0.445835	0.449467	0.455037	0.445967	0.441391	0.445385	0.446097	0.449924	0.454084	0.46045	0.454816	0.451102	0.4551	0.457713	0.456446	0.454735	0.457907	0.452146	0.456184	0.456593	0.452483	0.459071	0.461039	0.455817	0.453874	0.454333	0.461257	0.451409	0.451351	0.450666	0.449222	0.44781	0.455163	0.457365	0.455807	0.450987	0.453052
WBA19	0.447354	0.449887	0.448843	0.446552	0.450403	0.449728	0.450022	0.443299	0.446494	0.449304	0.453336	0.448768	0.447658	0.44936	0.453535	0.446196	0.441601	0.445586	0.446454	0.449016	0.452904	0.45977	0.456034	0.450708	0.455321	0.458045	0.456644	0.453701	0.455902	0.453313	0.455915	0.456387	0.452486	0.459785	0.459075	0.455242	0.453003	0.453403	0.46008	0.452024	0.449593	0.448895	0.449972	0.449359	0.455298	0.456664	0.455477	0.45234	0.452315
WBA20	0.44854	0.450694	0.449743	0.447045	0.452965	0.451457	0.450849	0.445766	0.449163	0.449707	0.453485	0.450422	0.448958	0.448616	0.454997	0.447696	0.444346	0.44828	0.448269	0.451008	0.454069	0.459914	0.454983	0.451156	0.45479	0.458673	0.456759	0.454596	0.458153	0.451531	0.455513	0.455898	0.454015	0.458738	0.461731	0.455344	0.453441	0.455015	0.459056	0.4535	0.451	0.451677	0.448569	0.450129	0.456544	0.457945	0.454832	0.455004	0.454107
WBA21	0.447429	0.450168	0.450048	0.448496	0.453382	0.45223	0.450572	0.446194	0.449187	0.449108	0.454412	0.450818	0.447997	0.447999	0.453655	0.448721	0.443762	0.449556	0.449249	0.451348	0.452255	0.460482	0.457316	0.453118	0.454472	0.459055	0.455166	0.454686	0.458056	0.451496	0.455002	0.455093	0.452278	0.458521	0.460877	0.455005	0.452758	0.456736	0.458962	0.453563	0.450374	0.451138	0.450188	0.450387	0.456656	0.454559	0.45476	0.454171	0.451642
WBA22	0.449713	0.451804	0.45169	0.447951	0.453098	0.451938	0.450082	0.445508	0.449416	0.451685	0.45391	0.450967	0.448787	0.448868	0.455117	0.448853	0.443771	0.447735	0.448404	0.451275	0.455371	0.460458	0.457453	0.453414	0.456153	0.458578	0.457595	0.456834	0.459727	0.452415	0.455554	0.457178	0.453075	0.459368	0.462999	0.456243	0.455087	0.456858	0.459649	0.453856	0.451834	0.452548	0.450126	0.451662	0.457074	0.454571	0.454896	0.454171	0.452476
WBA23	0.449935	0.451898	0.451383	0.448022	0.454743	0.452128	0.452665	0.446513	0.451271	0.451242	0.453552	0.451268	0.449501	0.449385	0.455702	0.448873	0.444996	0.450564	0.449739	0.451084	0.454657	0.459491	0.456908	0.452003	0.455328	0.457836	0.456953	0.456461	0.458137	0.452169	0.455917	0.456852	0.455743	0.459397	0.462142	0.455968	0.453956	0.456961	0.45991	0.454369	0.451528	0.451763	0.449895	0.451185	0.458652	0.455709	0.454512	0.454745	0.455614
WBA24	0.449982	0.452352	0.451281	0.450921	0.454688	0.452495	0.451955	0.447935	0.450135	0.450586	0.454863	0.452467	0.448378	0.450484	0.456793	0.447836	0.444967	0.448937	0.449096	0.452525	0.455432	0.460907	0.456702	0.451673	0.456544	0.459065	0.457016	0.456869	0.459023	0.454171	0.45695	0.457665	0.454153	0.459314	0.462808	0.456277	0.454669	0.456229	0.459375	0.454335	0.451468	0.453213	0.451112	0.451505	0.457366	0.456877	0.455937	0.454833	0.454771
WBA25	0.449023	0.45008	0.448704	0.447631	0.453392	0.449723	0.450611	0.443296	0.449422	0.448739	0.453462	0.450047	0.446971	0.44885	0.454119	0.447144	0.443628	0.447994	0.447476	0.450972	0.453854	0.459177	0.454968	0.4502	0.455386	0.457726	0.455968	0.454911	0.457377	0.452211	0.456258	0.455123	0.451789	0.458064	0.459931	0.453684	0.453634	0.454826	0.458013	0.453285	0.449491	0.449606	0.448125	0.447195	0.454109	0.455498	0.453193	0.453612	0.452432
WBA26	0.448826	0.451549	0.450774	0.449692	0.455351	0.454061	0.452955	0.447758	0.451191	0.451982	0.455642	0.45081	0.451124	0.450509	0.455355	0.451206	0.444642	0.451623	0.450615	0.452126	0.454062	0.460471	0.457038	0.453726	0.455457	0.45794	0.456001	0.455545	0.460796	0.453142	0.455175	0.456945	0.453776	0.459685	0.461735	0.456047	0.456105	0.457175	0.460003	0.455616	0.45206	0.452639	0.450844	0.451446	0.457702	0.455924	0.456579	0.455033	0.453351
WBA27	0.450507	0.452074	0.452589	0.450256	0.455043	0.452585	0.453938	0.446638	0.452721	0.451601	0.455448	0.453481	0.451859	0.451265	0.456607	0.449491	0.445416	0.44973	0.449839	0.451453	0.454352	0.46064	0.457425	0.452995	0.455181	0.459152	0.456906	0.455761	0.460252	0.45331	0.457341	0.456647	0.454886	0.45961	0.46101	0.456559	0.454227	0.456412	0.460933	0.454665	0.452287	0.452928	0.450654	0.452926	0.456889	0.457601	0.457312	0.455728	0.455101
WBA28	0.452273	0.452449	0.452986	0.451621	0.457229	0.454704	0.453767	0.449084	0.452909	0.45229	0.456736	0.454258	0.45232	0.450341	0.457369	0.450682	0.44645	0.451547	0.452527	0.452376	0.45549	0.462012	0.458392	0.453435	0.457559	0.460043	0.4584	0.456999	0.460383	0.453628	0.457902	0.459634	0.456478	0.462683	0.464374	0.457182	0.456408	0.458054	0.461051	0.456797	0.453893	0.45468	0.45475	0.452814	0.459399	0.458468	0.456559	0.456436	0.456178
WBA29	0.448388	0.450054	0.450034	0.448188	0.453265	0.451708	0.449797	0.445404	0.449756	0.449951	0.454008	0.451149	0.448487	0.449374	0.454404	0.450334	0.444691	0.449733	0.449759	0.451309	0.454455	0.459761	0.45683	0.449281	0.45515	0.457574	0.455352	0.453643	0.458098	0.450727	0.453914	0.45582	0.452453	0.456773	0.461213	0.455401	0.454184	0.45463	0.457729	0.45251	0.450746	0.450785	0.449099	0.450206	0.455569	0.455435	0.454727	0.454605	0.453315
WBA30	0.451172	0.451614	0.453716	0.449618	0.455616	0.453765	0.452967	0.448341	0.450255	0.452603	0.456658	0.453457	0.450571	0.45206	0.454823	0.450175	0.445287	0.450061	0.451567	0.452491	0.456291	0.461709	0.4581	0.453707	0.457058	0.459261	0.457347	0.45742	0.460583	0.453566	0.456149	0.459169	0.455546	0.459461	0.461802	0.456826	0.45631	0.456336	0.461187	0.453549	0.453148	0.452328	0.450704	0.450989	0.457416	0.457209	0.456416	0.455139	0.454317
WBA31	0.447201	0.448191	0.448316	0.446479	0.451017	0.450432	0.449213	0.442302	0.448322	0.449952	0.453559	0.448037	0.448059	0.449226	0.454655	0.445522	0.440454	0.446389	0.446595	0.450353	0.451921	0.458459	0.45563	0.450714	0.453278	0.457701	0.455653	0.452803	0.456176	0.45119	0.454006	0.455029	0.451174	0.458515	0.458223	0.452857	0.451704	0.453617	0.458024	0.450665	0.450105	0.449015	0.448875	0.4471	0.454689	0.453967	0.45342	0.451213	0.452658
WBA32	0.446767	0.448235	0.448582	0.444503	0.452815	0.450488	0.450675	0.443456	0.446997	0.448852	0.452086	0.44702	0.446734	0.446438	0.452958	0.445735	0.440725	0.445001	0.446671	0.449131	0.452853	0.457938	0.453755	0.450022	0.454175	0.454721	0.455703	0.452531	0.456867	0.451135	0.45457	0.454219	0.452052	0.457121	0.456988	0.454131	0.451698	0.453233	0.458371	0.450588	0.448761	0.449193	0.448933	0.446638	0.454324	0.456989	0.454673	0.450978	0.451271
WBA33	0.448132	0.448212	0.447999	0.447125	0.450457	0.450191	0.450462	0.445205	0.446783	0.450794	0.452853	0.450553	0.44547	0.448318	0.453755	0.447466	0.441048	0.446169	0.447069	0.45095	0.453265	0.459437	0.456959	0.452173	0.455827	0.45894	0.456523	0.454214	0.457913	0.453107	0.455927	0.457815	0.45309	0.459709	0.461115	0.455854	0.453757	0.45477	0.460274	0.452965	0.450982	0.452107	0.449477	0.448862	0.455482	0.458703	0.456931	0.45174	0.45286
WBA34	0.449854	0.448555	0.448469	0.447418	0.450212	0.45141	0.448678	0.445132	0.447196	0.450659	0.455078	0.449407	0.448288	0.448973	0.454551	0.446965	0.441183	0.447131	0.446525	0.450826	0.452627	0.459156	0.455908	0.451308	0.456082	0.458335	0.456494	0.452563	0.457509	0.451661	0.456342	0.455881	0.452283	0.458243	0.458563	0.45469	0.452691	0.453182	0.460422	0.452622	0.450946	0.452861	0.449789	0.448663	0.454869	0.458342	0.455721	0.453329	0.453549
WBA35	0.447407	0.451031	0.450651	0.448208	0.450836	0.452869	0.4522	0.445183	0.44742	0.451954	0.454374	0.449807	0.450669	0.45029	0.455671	0.449688	0.441218	0.448275	0.448384	0.450634	0.45289	0.461147	0.45675	0.452403	0.454689	0.458013	0.455508	0.454545	0.459937	0.451557	0.455517	0.457582	0.452496	0.458351	0.460511	0.455397	0.453861	0.453938	0.458227	0.453767	0.453035	0.44998	0.450072	0.447447	0.456631	0.455932	0.454475	0.452609	0.452313
WBA36	0.450266	0.451774	0.452567	0.44861	0.453902	0.453101	0.451543	0.44642	0.45181	0.451134	0.454745	0.453132	0.449135	0.450467	0.456683	0.450556	0.444378	0.450087	0.450899	0.453464	0.454939	0.459392	0.456078	0.453452	0.455873	0.459144	0.456011	0.454701	0.45942	0.452237	0.456532	0.456889	0.455277	0.458832	0.461433	0.456236	0.454298	0.456894	0.458551	0.4547	0.45147	0.453304	0.450944	0.451721	0.456093	0.456563	0.455687	0.454185	0.454871
WBA37	0.452044	0.451226	0.452556	0.44987	0.455542	0.453891	0.452078	0.447072	0.451883	0.45343	0.456118	0.451991	0.450642	0.451312	0.457164	0.450729	0.444661	0.451298	0.450465	0.452594	0.45438	0.460887	0.455606	0.453309	0.455848	0.458198	0.455266	0.455902	0.459294	0.452685	0.45636	0.456561	0.454133	0.46046	0.461359	0.457057	0.455036	0.45648	0.459524	0.454434	0.453302	0.453992	0.450942	0.454463	0.457384	0.457021	0.457798	0.456399	0.455613
WBA38	0.451256	0.451556	0.452167	0.449763	0.45636	0.453713	0.45313	0.448288	0.45397	0.452183	0.455888	0.451399	0.45241	0.452141	0.456731	0.450305	0.444679	0.451473	0.451058	0.451822	0.454933	0.461356	0.457453	0.454043	0.45657	0.459645	0.457116	0.456699	0.459298	0.451497	0.456499	0.456333	0.453544	0.459883	0.462338	0.456513	0.455321	0.457029	0.460519	0.454201	0.45213	0.452746	0.449994	0.451627	0.456363	0.456732	0.458577	0.457166	0.455704
WBA39	0.452223	0.453249	0.453152	0.452522	0.456125	0.454739	0.455885	0.448434	0.452653	0.454842	0.457068	0.454175	0.452832	0.450725	0.459791	0.452844	0.446526	0.452659	0.453698	0.455648	0.455462	0.462423	0.45791	0.452802	0.456727	0.458746	0.45729	0.456762	0.461058	0.454856	0.457367	0.456842	0.456475	0.459881	0.462432	0.457639	0.456269	0.457237	0.463032	0.457195	0.453117	0.454535	0.452163	0.455199	0.458356	0.459392	0.456572	0.457609	0.458089
WBA40	0.448962	0.451814	0.452396	0.449316	0.454874	0.453948	0.450926	0.445847	0.449962	0.450848	0.45521	0.452069	0.448448	0.44863	0.455016	0.449106	0.443325	0.449258	0.450347	0.451306	0.456035	0.460164	0.456409	0.453172	0.456138	0.459011	0.456429	0.456743	0.459018	0.453873	0.456374	0.458264	0.452903	0.458656	0.4621	0.455413	0.455015	0.456663	0.460579	0.453855	0.450411	0.4515	0.449632	0.451103	0.457189	0.455338	0.454182	0.453911	0.452737
WBA41	0.451055	0.453949	0.452442	0.449619	0.456129	0.453556	0.451705	0.446845	0.451101	0.451417	0.456257	0.45206	0.449605	0.448421	0.455594	0.450656	0.445215	0.449146	0.449026	0.452727	0.456724	0.46118	0.456414	0.453456	0.456822	0.458439	0.455638	0.456493	0.458342	0.452678	0.455981	0.457339	0.454314	0.459288	0.461669	0.457246	0.454723	0.457577	0.459325	0.455433	0.452452	0.452714	0.452105	0.451271	0.458473	0.457073	0.456878	0.456372	0.455269
WBA42	0.450312	0.451494	0.451368	0.449621	0.455375	0.452233	0.451976	0.445727	0.45065	0.450603	0.455343	0.45135	0.450729	0.449258	0.455625	0.449688	0.44331	0.449374	0.451962	0.451189	0.453797	0.45987	0.456222	0.45192	0.454501	0.458375	0.455611	0.455808	0.458507	0.452196	0.455167	0.456755	0.453526	0.459281	0.46145	0.454509	0.453963	0.455815	0.460072	0.45585	0.45294	0.45237	0.449661	0.449726	0.456957	0.455853	0.455856	0.454444	0.454081
WBA43	0.450851	0.453217	0.452166	0.448671	0.455255	0.453967	0.452392	0.446221	0.451385	0.451549	0.45587	0.451454	0.450542	0.452397	0.457647	0.451109	0.446366	0.449008	0.450536	0.450568	0.457554	0.461731	0.458225	0.453658	0.459534	0.461045	0.459222	0.4577	0.461635	0.45387	0.457407	0.458778	0.456898	0.461463	0.463141	0.457949	0.455383	0.457512	0.462497	0.455694	0.453093	0.452579	0.451723	0.452034	0.457993	0.458142	0.455727	0.455542	0.455207
WBA44	0.450282	0.453097	0.450162	0.448981	0.454813	0.452866	0.453514	0.44578	0.449784	0.452376	0.456054	0.453081	0.449056	0.449145	0.455357	0.449418	0.444253	0.449594	0.450599	0.450874	0.455589	0.461751	0.458969	0.455753	0.4561	0.457916	0.457239	0.456526	0.459749	0.453534	0.457035	0.458603	0.454191	0.459889	0.462991	0.456532	0.45749	0.45789	0.459311	0.45456	0.451608	0.452288	0.449786	0.451166	0.457717	0.456903	0.456279	0.456192	0.454887
WBA45	0.45076	0.453759	0.452808	0.450191	0.455598	0.45384	0.452269	0.44685	0.451273	0.452302	0.456654	0.451746	0.44988	0.449276	0.454892	0.450376	0.445483	0.448978	0.450647	0.450871	0.456087	0.460927	0.459022	0.452792	0.456097	0.46033	0.455843	0.457178	0.460847	0.453471	0.455503	0.456578	0.454311	0.458612	0.462009	0.456538	0.45434	0.456894	0.459897	0.453609	0.452839	0.452319	0.451213	0.452389	0.45794	0.455506	0.454569	0.454161	0.454618
WBA46	0.455117	0.458315	0.458458	0.454957	0.460503	0.460444	0.457917	0.454111	0.456017	0.456725	0.461805	0.458968	0.454529	0.456186	0.461234	0.455468	0.452359	0.456962	0.455374	0.458424	0.461933	0.466572	0.464146	0.458731	0.462375	0.464218	0.46242	0.463159	0.46567	0.459121	0.461566	0.464127	0.4605	0.464692	0.468635	0.462254	0.460886	0.462218	0.466811	0.460386	0.459858	0.459171	0.457302	0.458797	0.464594	0.462055	0.463056	0.460874	0.46192
WBA47	0.448655	0.449705	0.449424	0.447343	0.452905	0.452346	0.451759	0.445589	0.449517	0.449889	0.454296	0.450063	0.447892	0.448077	0.455821	0.447748	0.443315	0.448854	0.449003	0.4503	0.453956	0.460609	0.456077	0.45197	0.455408	0.457733	0.454943	0.454648	0.457334	0.451765	0.45651	0.455669	0.452159	0.457911	0.461188	0.45475	0.453626	0.454483	0.459146	0.452738	0.450727	0.452463	0.448296	0.449945	0.456109	0.455472	0.454375	0.453408	0.452879
WBA48	0.446838	0.449501	0.449575	0.445505	0.452579	0.45015	0.4513	0.444329	0.449069	0.448689	0.453752	0.449781	0.448394	0.449733	0.4556	0.448286	0.441443	0.448095	0.44643	0.44998	0.452983	0.458283	0.455457	0.450188	0.454533	0.455884	0.454428	0.453375	0.456596	0.450395	0.454003	0.455989	0.450682	0.457566	0.458355	0.453547	0.453263	0.45433	0.458931	0.451533	0.449612	0.45059	0.448707	0.448143	0.4542	0.455745	0.453564	0.454489	0.45181
WBA50	0.449119	0.451188	0.450742	0.448485	0.454033	0.452977	0.451544	0.445835	0.450845	0.450667	0.454384	0.451544	0.448859	0.448998	0.455519	0.448121	0.444383	0.449807	0.450331	0.450876	0.455659	0.461585	0.456577	0.4521	0.456197	0.458102	0.456684	0.45645	0.459382	0.451686	0.456481	0.456756	0.453557	0.458291	0.461188	0.454203	0.453461	0.456452	0.459264	0.453518	0.451241	0.453414	0.449217	0.450205	0.456286	0.455189	0.455228	0.45307	0.453279
WBA51	0.451642	0.452639	0.452087	0.448458	0.45626	0.45343	0.452409	0.44784	0.451843	0.454201	0.456923	0.452533	0.450415	0.450122	0.457262	0.450554	0.445218	0.451127	0.449811	0.452118	0.455011	0.462674	0.457636	0.453696	0.457366	0.458942	0.458238	0.456793	0.461255	0.453889	0.45699	0.456463	0.454901	0.460048	0.462527	0.456077	0.455767	0.457647	0.460615	0.454786	0.453602	0.453619	0.45144	0.453182	0.458379	0.457035	0.456482	0.455137	0.455295
WBA52	0.449139	0.451047	0.451179	0.447909	0.453467	0.452866	0.452025	0.446825	0.449162	0.451026	0.454576	0.450923	0.449284	0.447916	0.455016	0.450103	0.445135	0.449067	0.450524	0.451724	0.454775	0.461519	0.456766	0.453289	0.456363	0.45982	0.456293	0.456023	0.45836	0.452349	0.455808	0.458544	0.45366	0.460019	0.460945	0.45518	0.453934	0.45681	0.459341	0.453919	0.45163	0.451298	0.447926	0.451184	0.456007	0.455156	0.454962	0.453829	0.452692
WBA53	0.451422	0.450473	0.449703	0.447154	0.45285	0.452795	0.450931	0.44649	0.449519	0.450796	0.453588	0.450813	0.448717	0.448229	0.455898	0.448362	0.44433	0.450281	0.452682	0.452328	0.453862	0.459697	0.456964	0.451702	0.454472	0.45696	0.455313	0.455239	0.458395	0.450878	0.455028	0.457475	0.453834	0.459056	0.46106	0.455718	0.453381	0.45604	0.45833	0.453708	0.450661	0.45182	0.449923	0.450207	0.457042	0.4566	0.45438	0.454146	0.45369
WBA54	0.451865	0.455694	0.453338	0.451343	0.456903	0.455492	0.454075	0.449805	0.453089	0.453084	0.459034	0.453933	0.452779	0.452926	0.459068	0.452878	0.447168	0.450364	0.451165	0.455197	0.457298	0.463408	0.461103	0.456154	0.45837	0.461347	0.459704	0.45787	0.46274	0.45553	0.459665	0.460148	0.457312	0.463432	0.464583	0.458861	0.457809	0.458772	0.462036	0.458012	0.455739	0.45559	0.453606	0.454772	0.458323	0.458186	0.457103	0.455421	0.456037
WBA55	0.458359	0.458419	0.458721	0.455838	0.462206	0.458971	0.460115	0.455547	0.455412	0.457765	0.462119	0.45993	0.456259	0.457248	0.463366	0.45751	0.45423	0.457614	0.455877	0.459278	0.462605	0.467286	0.464629	0.458867	0.463192	0.46433	0.463431	0.462475	0.466002	0.460003	0.463689	0.464464	0.460104	0.467487	0.468496	0.462409	0.463096	0.464007	0.465274	0.462229	0.459538	0.460277	0.458906	0.460114	0.464114	0.461222	0.461472	0.46135	0.459403
WBA56	0.459881	0.460202	0.459734	0.457543	0.463478	0.462275	0.463767	0.457254	0.461044	0.460955	0.463433	0.46101	0.460921	0.458805	0.467931	0.459203	0.455937	0.459423	0.459851	0.462632	0.465805	0.468221	0.466245	0.463362	0.466235	0.466863	0.466803	0.465417	0.467978	0.462407	0.466347	0.470253	0.465819	0.470313	0.470078	0.466183	0.466826	0.466534	0.46793	0.466669	0.46286	0.464152	0.460062	0.460535	0.467119	0.465975	0.46419	0.464054	0.462723
WBA57	0.452307	0.453262	0.452518	0.450159	0.45617	0.454596	0.45325	0.448741	0.451115	0.45328	0.456243	0.454311	0.450959	0.451967	0.459155	0.451012	0.44742	0.450821	0.451655	0.453514	0.456436	0.462351	0.458008	0.4548	0.457464	0.460464	0.46018	0.457908	0.460624	0.457327	0.45859	0.461172	0.456781	0.461393	0.463642	0.457544	0.458078	0.458513	0.462647	0.459053	0.453475	0.454845	0.451944	0.451948	0.460574	0.460187	0.458674	0.456996	0.456088
WBA58	0.453298	0.457609	0.456363	0.455108	0.46025	0.458312	0.458701	0.452187	0.45455	0.455617	0.459727	0.456756	0.454649	0.454985	0.461084	0.456084	0.45047	0.454694	0.454327	0.45744	0.460433	0.465277	0.460513	0.456489	0.460417	0.463173	0.461317	0.461172	0.46208	0.459801	0.459525	0.462936	0.458675	0.463912	0.466226	0.460423	0.459384	0.46097	0.463243	0.458523	0.457163	0.456867	0.454138	0.456765	0.460183	0.460592	0.460658	0.460744	0.457499
WBA59	0.438702	0.435978	0.43324	0.434592	0.438552	0.435814	0.437136	0.434024	0.434388	0.433898	0.440728	0.438466	0.435461	0.433221	0.438362	0.436498	0.433519	0.435149	0.430679	0.439922	0.439445	0.446107	0.441486	0.439575	0.440196	0.446503	0.443028	0.444373	0.442027	0.442414	0.443526	0.442653	0.439936	0.444745	0.443831	0.439262	0.441656	0.43967	0.445648	0.439811	0.440064	0.44076	0.433645	0.441081	0.444373	0.44487	0.439134	0.440143	0.438191
WBA60	0.426697	0.427552	0.425531	0.42421	0.429949	0.42673	0.425018	0.42259	0.426346	0.428468	0.429196	0.427927	0.425778	0.42928	0.435327	0.4272	0.417053	0.425564	0.421031	0.427473	0.435524	0.441703	0.434732	0.427707	0.433553	0.43704	0.43464	0.433887	0.439319	0.428099	0.431821	0.434347	0.432688	0.431947	0.437113	0.43212	0.430701	0.432393	0.438676	0.430192	0.428046	0.426143	0.429531	0.423249	0.429803	0.435572	0.433979	0.430785	0.430019
WBA61	0.429632	0.431797	0.427975	0.43024	0.43261	0.431338	0.432431	0.426	0.431715	0.430703	0.437244	0.432383	0.432134	0.434259	0.439406	0.430344	0.420647	0.4293	0.42779	0.433359	0.442994	0.447889	0.442498	0.435632	0.440201	0.44221	0.441116	0.440068	0.445192	0.435089	0.436752	0.43982	0.437253	0.439533	0.442412	0.43569	0.438644	0.43965	0.443388	0.433739	0.432528	0.432384	0.434886	0.429784	0.438848	0.437606	0.440195	0.438339	0.436161
WBA62	0.435769	0.437512	0.436907	0.438636	0.441295	0.438884	0.438225	0.434804	0.435852	0.437156	0.441894	0.439341	0.436002	0.438777	0.445547	0.438069	0.427673	0.438009	0.432171	0.439157	0.451119	0.455635	0.448824	0.444354	0.450046	0.453756	0.449364	0.450586	0.452594	0.444663	0.445206	0.448446	0.446592	0.446057	0.451027	0.443182	0.446644	0.44778	0.450261	0.441512	0.440888	0.440534	0.442575	0.437183	0.445924	0.444569	0.445473	0.445633	0.440413
WBA63	0.434094	0.435765	0.4331	0.433039	0.436575	0.43478	0.434842	0.431756	0.434533	0.434846	0.43971	0.435409	0.435884	0.435988	0.445905	0.435842	0.424099	0.436354	0.428837	0.436731	0.447866	0.452536	0.442302	0.438918	0.443754	0.447022	0.444021	0.44418	0.448491	0.439195	0.44217	0.441982	0.442709	0.443194	0.44665	0.442102	0.442726	0.444349	0.445244	0.438956	0.438604	0.43503	0.43827	0.435492	0.440572	0.442995	0.445238	0.444328	0.438719
BMX1	0.446443	0.448726	0.4462	0.445463	0.453544	0.450015	0.452926	0.440471	0.446906	0.45177	0.45132	0.447234	0.445783	0.450956	0.454605	0.444859	0.43958	0.446596	0.445213	0.447008	0.45369	0.460551	0.456353	0.450628	0.456195	0.457614	0.456387	0.452428	0.458209	0.452516	0.454755	0.45605	0.452594	0.457906	0.458715	0.455057	0.453726	0.45428	0.460536	0.454132	0.448707	0.449157	0.447702	0.449092	0.455549	0.45539	0.456324	0.453468	0.452299
BMX2	0.452672	0.452538	0.450469	0.450964	0.458178	0.45498	0.457598	0.44624	0.453442	0.457917	0.460179	0.454513	0.45019	0.453419	0.461596	0.450262	0.445506	0.452945	0.451422	0.452425	0.459048	0.466343	0.460963	0.458174	0.459973	0.463127	0.462404	0.458476	0.46444	0.455682	0.459431	0.461801	0.455876	0.462973	0.46679	0.463024	0.457967	0.460535	0.466802	0.459504	0.456497	0.459261	0.455258	0.453414	0.459659	0.463224	0.459523	0.460038	0.457958
BMX3	0.455719	0.455216	0.456264	0.454038	0.463454	0.45898	0.46364	0.449891	0.454211	0.461632	0.462718	0.458074	0.453055	0.457341	0.463766	0.454753	0.450428	0.457604	0.45515	0.454653	0.465379	0.469662	0.464688	0.460828	0.466824	0.467885	0.464996	0.465237	0.467376	0.462211	0.463147	0.465651	0.465323	0.468834	0.471499	0.466159	0.464458	0.465788	0.470977	0.464007	0.458835	0.4605	0.458996	0.455487	0.465013	0.465213	0.464187	0.46225	0.459881
BMX4	0.454069	0.456395	0.455396	0.453888	0.462003	0.458133	0.460748	0.449464	0.453917	0.456798	0.461755	0.456481	0.452311	0.455849	0.463415	0.455185	0.44872	0.45498	0.454616	0.453943	0.45945	0.468436	0.462871	0.456969	0.46254	0.465417	0.46257	0.460001	0.46602	0.458705	0.461629	0.462842	0.459844	0.464879	0.467008	0.462482	0.460365	0.463418	0.466349	0.461856	0.454396	0.460499	0.455507	0.456439	0.463912	0.465286	0.462951	0.463842	0.460958
BMX5	0.451026	0.451126	0.454917	0.450689	0.459027	0.454065	0.455857	0.445867	0.452707	0.454095	0.461448	0.45221	0.450398	0.45426	0.460078	0.453125	0.444366	0.451179	0.450641	0.452866	0.458118	0.466381	0.463191	0.458456	0.462003	0.462307	0.461255	0.457739	0.465043	0.455966	0.457656	0.46042	0.456934	0.461405	0.464711	0.459773	0.462072	0.459225	0.466651	0.45878	0.453641	0.458178	0.457778	0.453024	0.463738	0.460554	0.460595	0.462825	0.458105
BMX6	0.457794	0.45889	0.459374	0.458907	0.461044	0.461629	0.463973	0.450181	0.455858	0.459917	0.462339	0.454646	0.454042	0.455433	0.463139	0.4601	0.453956	0.456192	0.458558	0.458247	0.460741	0.471462	0.464846	0.458913	0.464104	0.46722	0.462315	0.458182	0.468766	0.461889	0.464383	0.464247	0.464451	0.468995	0.469826	0.465297	0.464341	0.463726	0.471073	0.462245	0.459374	0.462398	0.459855	0.457009	0.468266	0.468118	0.468394	0.462202	0.46391
BMX7	0.456877	0.456411	0.459421	0.457365	0.466684	0.462967	0.465113	0.453712	0.457971	0.461925	0.466034	0.460679	0.457529	0.459753	0.465365	0.457265	0.450704	0.457293	0.458862	0.460575	0.46528	0.473835	0.468027	0.461533	0.470032	0.471796	0.465334	0.463774	0.471584	0.462811	0.464506	0.468655	0.465258	0.47084	0.472674	0.466808	0.466503	0.467636	0.473694	0.466361	0.458917	0.462277	0.4618	0.458026	0.467385	0.467976	0.467192	0.463613	0.463676
BMX8	0.452632	0.456537	0.455211	0.453307	0.458011	0.456347	0.46026	0.449254	0.454308	0.456256	0.462112	0.455629	0.449989	0.454159	0.460573	0.454352	0.447205	0.454327	0.452404	0.455953	0.45814	0.467094	0.462278	0.458609	0.461711	0.466818	0.461416	0.460129	0.462982	0.458503	0.461879	0.463098	0.458653	0.466415	0.465969	0.46449	0.460484	0.463705	0.46813	0.461259	0.457155	0.461275	0.455412	0.456546	0.464123	0.465817	0.464215	0.462298	0.459784
BMX9	0.449271	0.452673	0.449223	0.450448	0.457079	0.454252	0.456425	0.446343	0.452013	0.452879	0.456981	0.452729	0.452064	0.453786	0.458802	0.450275	0.445128	0.452484	0.451592	0.452616	0.458852	0.466331	0.460467	0.455194	0.460617	0.462855	0.458881	0.457336	0.463962	0.455167	0.456944	0.459649	0.456889	0.462793	0.465097	0.457904	0.457613	0.460368	0.46527	0.457899	0.452243	0.454451	0.453787	0.45293	0.460257	0.459535	0.459712	0.459201	0.457381
BMX10	0.457888	0.458381	0.456709	0.456439	0.464445	0.461859	0.462145	0.452586	0.457934	0.459647	0.460988	0.458683	0.454361	0.458803	0.464062	0.456447	0.449604	0.457415	0.456388	0.45751	0.462605	0.470545	0.464336	0.461491	0.467134	0.468109	0.46503	0.463444	0.470319	0.462901	0.46499	0.467609	0.463917	0.469132	0.471031	0.466254	0.464925	0.466408	0.470148	0.466671	0.460338	0.464104	0.46066	0.45952	0.46681	0.464524	0.465026	0.462106	0.462751
BMX11	0.459314	0.462573	0.460421	0.460015	0.466133	0.464155	0.466911	0.454163	0.45629	0.462978	0.467812	0.464361	0.455417	0.458829	0.468397	0.458175	0.455858	0.46014	0.461202	0.460852	0.465526	0.475149	0.466274	0.464175	0.468173	0.472238	0.469059	0.464393	0.472338	0.464779	0.467599	0.47096	0.466962	0.470155	0.47411	0.471135	0.468195	0.467935	0.472238	0.467315	0.461888	0.467771	0.464099	0.462907	0.471225	0.472558	0.468916	0.47021	0.466566
BMX13	0.44896	0.448534	0.45047	0.447524	0.453727	0.45305	0.455026	0.442034	0.44979	0.44984	0.456779	0.444883	0.445694	0.451034	0.457988	0.450217	0.443104	0.445988	0.447452	0.448406	0.454496	0.46398	0.459755	0.452256	0.458172	0.461236	0.458061	0.454003	0.460704	0.456828	0.458634	0.459172	0.45825	0.460923	0.460304	0.459905	0.45779	0.45587	0.466709	0.453072	0.451516	0.458471	0.456077	0.450417	0.459255	0.460273	0.460547	0.458445	0.456508
BMX14	0.454148	0.458254	0.455036	0.456033	0.461412	0.45915	0.463243	0.450982	0.456123	0.461068	0.460196	0.45731	0.452466	0.458576	0.461581	0.455767	0.448426	0.455606	0.454161	0.456604	0.459876	0.470006	0.462315	0.45952	0.464033	0.466525	0.462062	0.460938	0.4639	0.46021	0.463305	0.465676	0.46042	0.467249	0.468865	0.463666	0.462457	0.46426	0.469259	0.46342	0.457807	0.461761	0.459931	0.456381	0.466081	0.46468	0.464358	0.460967	0.460183
BMX15	0.450393	0.45529	0.451385	0.450528	0.460557	0.455884	0.456989	0.446106	0.45181	0.455377	0.459999	0.454812	0.450392	0.452282	0.459793	0.452842	0.444531	0.452399	0.452139	0.45321	0.457255	0.46446	0.458405	0.454613	0.459564	0.462277	0.460786	0.457732	0.464561	0.45481	0.4593	0.460271	0.458178	0.462043	0.466786	0.461486	0.45782	0.458228	0.464475	0.462033	0.455151	0.457267	0.453759	0.454033	0.461775	0.462992	0.460276	0.460238	0.458
BMX16	0.458849	0.459782	0.459963	0.456784	0.464337	0.462476	0.467392	0.450196	0.455797	0.46198	0.463681	0.459175	0.454418	0.459457	0.465137	0.461243	0.456859	0.461715	0.461181	0.458551	0.461324	0.471235	0.465611	0.460844	0.465413	0.466826	0.463291	0.462587	0.467844	0.465091	0.465158	0.467097	0.465288	0.46861	0.469892	0.466972	0.463575	0.463231	0.469839	0.465037	0.457451	0.462478	0.459216	0.459627	0.468473	0.468573	0.466536	0.463004	0.462828
BMX17	0.460396	0.461412	0.460332	0.461884	0.467241	0.465005	0.466169	0.459081	0.463384	0.462286	0.467374	0.463293	0.46092	0.463371	0.467295	0.457454	0.455079	0.46133	0.460754	0.45994	0.465507	0.472307	0.467039	0.461449	0.467538	0.472826	0.468389	0.467565	0.46871	0.465141	0.469591	0.46727	0.465985	0.4694	0.472132	0.468335	0.465601	0.468549	0.475765	0.46925	0.463923	0.464907	0.463538	0.463935	0.471525	0.469489	0.468412	0.468597	0.465652
BMX18	0.455493	0.45639	0.452389	0.456225	0.460545	0.459771	0.45948	0.449689	0.45529	0.458401	0.462822	0.453952	0.451853	0.456939	0.462737	0.453637	0.450125	0.45465	0.454478	0.45711	0.462888	0.467395	0.464602	0.459698	0.463477	0.466222	0.466148	0.463971	0.466529	0.46072	0.464783	0.463449	0.460967	0.469532	0.469632	0.467023	0.466451	0.464279	0.471202	0.462571	0.457868	0.461227	0.459749	0.459825	0.465298	0.466488	0.467469	0.464943	0.465103
BMX19	0.452914	0.454854	0.453001	0.453453	0.459588	0.455665	0.457688	0.447721	0.451467	0.456151	0.459466	0.453802	0.450506	0.454366	0.461748	0.452677	0.446987	0.454592	0.453115	0.45412	0.458294	0.465512	0.460866	0.455876	0.461623	0.46416	0.462909	0.457031	0.464485	0.456594	0.461142	0.462971	0.460709	0.464745	0.467451	0.463106	0.462026	0.461468	0.468802	0.46207	0.456235	0.459505	0.456405	0.455783	0.46196	0.463716	0.461388	0.461588	0.459733
BMX20	0.452974	0.454507	0.450564	0.450801	0.457554	0.454172	0.455634	0.445088	0.45123	0.457414	0.456794	0.451777	0.450633	0.453689	0.459635	0.451093	0.445028	0.451164	0.450271	0.450894	0.458592	0.464856	0.461463	0.457679	0.459679	0.464302	0.462317	0.45913	0.463692	0.456587	0.460719	0.46014	0.455906	0.462949	0.465219	0.461563	0.45933	0.459965	0.467087	0.455	0.455524	0.455179	0.452582	0.452125	0.458042	0.457398	0.459796	0.459349	0.457042
BMX21	0.45754	0.456364	0.455614	0.45492	0.461528	0.458498	0.461271	0.450035	0.457016	0.460742	0.463036	0.456988	0.451683	0.457713	0.463	0.457461	0.449799	0.456206	0.452444	0.45538	0.461861	0.47053	0.465371	0.462624	0.464105	0.466275	0.466377	0.463919	0.467479	0.460725	0.463887	0.465814	0.460678	0.467264	0.468371	0.467986	0.46171	0.463301	0.470679	0.462984	0.459269	0.463548	0.461718	0.457181	0.46607	0.464703	0.465863	0.46212	0.459881
BMX22	0.451362	0.449983	0.451562	0.449831	0.45827	0.453928	0.457079	0.445461	0.449392	0.456043	0.458174	0.452483	0.448157	0.450287	0.459859	0.449251	0.444896	0.451497	0.447997	0.45093	0.455291	0.462547	0.457187	0.452399	0.458894	0.46084	0.460118	0.457245	0.463163	0.454509	0.458469	0.458609	0.455519	0.461537	0.463515	0.459738	0.455274	0.456302	0.46458	0.45909	0.451418	0.457415	0.454316	0.451444	0.459352	0.461517	0.460266	0.459308	0.458349
BMX23	0.45517	0.458961	0.456496	0.454897	0.460143	0.458879	0.46314	0.448896	0.454867	0.457486	0.460914	0.452699	0.451374	0.454053	0.461913	0.457024	0.451642	0.456841	0.455467	0.455939	0.457459	0.466742	0.462268	0.456384	0.460485	0.463271	0.461681	0.458158	0.463565	0.460138	0.461757	0.462441	0.461131	0.46312	0.46523	0.464697	0.459038	0.460153	0.467184	0.46074	0.456861	0.461168	0.456757	0.457479	0.462827	0.464629	0.464558	0.460314	0.459717
BMX24	0.457614	0.457004	0.455858	0.456218	0.462287	0.460948	0.461305	0.450673	0.455816	0.459639	0.4602	0.457134	0.453443	0.458551	0.465418	0.45631	0.451006	0.454553	0.458298	0.456407	0.4624	0.471943	0.464798	0.459714	0.466611	0.470278	0.465119	0.463077	0.467185	0.464651	0.464361	0.467099	0.463636	0.467641	0.470629	0.464595	0.463899	0.464422	0.469524	0.463049	0.459988	0.462446	0.456961	0.458401	0.463759	0.46578	0.464965	0.465002	0.461876
BMX25	0.454032	0.455548	0.454495	0.454066	0.461198	0.458052	0.460963	0.451596	0.454768	0.458062	0.46236	0.456308	0.453089	0.456396	0.461636	0.454338	0.449215	0.454836	0.455633	0.45504	0.461123	0.470685	0.464258	0.458224	0.464445	0.465554	0.462715	0.460907	0.466111	0.461307	0.46087	0.465294	0.461098	0.466891	0.467239	0.461363	0.461906	0.46456	0.468092	0.463413	0.457507	0.460439	0.457706	0.45664	0.464979	0.463019	0.463234	0.462475	0.460676
DB01	0.444406	0.443807	0.441756	0.446246	0.448844	0.446583	0.453067	0.44022	0.447339	0.449481	0.447863	0.443224	0.445059	0.442991	0.449691	0.441453	0.440296	0.44678	0.441619	0.444241	0.452003	0.458085	0.452542	0.447554	0.451817	0.455714	0.449677	0.45284	0.454621	0.450868	0.454647	0.453137	0.45055	0.454163	0.458326	0.453012	0.449937	0.450989	0.457991	0.450758	0.449049	0.448595	0.446713	0.444311	0.45262	0.456242	0.452355	0.451683	0.454025
DB02	0.448133	0.44987	0.445672	0.444789	0.452193	0.453526	0.450826	0.444385	0.44856	0.451359	0.45296	0.448162	0.446046	0.447456	0.455335	0.444144	0.442914	0.446279	0.447026	0.447827	0.453112	0.457827	0.454582	0.45133	0.453945	0.457133	0.456332	0.453652	0.458025	0.451752	0.455877	0.453475	0.451519	0.459579	0.457759	0.457252	0.454585	0.455739	0.463158	0.453887	0.449537	0.449381	0.448701	0.448333	0.456134	0.456842	0.456934	0.455569	0.452591
DB03	0.443521	0.443764	0.440425	0.439825	0.445242	0.445174	0.445417	0.441836	0.441979	0.446783	0.443744	0.442165	0.441496	0.439703	0.44739	0.438784	0.439634	0.43982	0.440511	0.44494	0.448534	0.458544	0.453139	0.447445	0.450269	0.453433	0.452197	0.44912	0.454623	0.448404	0.450336	0.4531	0.446713	0.455427	0.457297	0.450386	0.447436	0.448798	0.460541	0.447412	0.443807	0.445226	0.445501	0.444044	0.447091	0.451705	0.448836	0.447829	0.445706
DB04	0.443565	0.443983	0.443617	0.440491	0.44851	0.446152	0.44694	0.441808	0.44366	0.446485	0.449303	0.44391	0.44334	0.442574	0.452864	0.442063	0.43885	0.444388	0.440742	0.444403	0.450874	0.458505	0.4546	0.450246	0.4523	0.454038	0.453398	0.449738	0.455314	0.449864	0.451474	0.452616	0.445793	0.45514	0.458398	0.451587	0.451597	0.452192	0.460391	0.450175	0.444746	0.447008	0.445375	0.4445	0.44911	0.453389	0.450966	0.450245	0.451333
DB05	0.435774	0.438041	0.435439	0.43352	0.443002	0.440923	0.441365	0.43708	0.438597	0.442041	0.442857	0.436555	0.436131	0.436882	0.438001	0.435123	0.429789	0.439823	0.435956	0.441389	0.441875	0.448096	0.441843	0.441569	0.441083	0.445437	0.4428	0.441863	0.445361	0.440337	0.44619	0.445065	0.437644	0.449498	0.448583	0.445956	0.442942	0.444252	0.450923	0.443968	0.436976	0.437043	0.435618	0.437906	0.438437	0.446612	0.445951	0.441421	0.44401
DB06	0.445175	0.444513	0.444667	0.442605	0.450806	0.448881	0.450535	0.44127	0.444515	0.449717	0.449958	0.447823	0.441786	0.440277	0.452779	0.444027	0.437927	0.444275	0.44422	0.447662	0.450392	0.459194	0.453547	0.447541	0.452587	0.453655	0.451526	0.450545	0.454833	0.448277	0.453198	0.454823	0.450885	0.455105	0.459109	0.452727	0.450048	0.451549	0.459195	0.454517	0.448453	0.450306	0.444777	0.445376	0.452198	0.45782	0.451562	0.45249	0.452003
DB07	0.437213	0.4404	0.4368	0.43584	0.440772	0.438731	0.440598	0.437368	0.439379	0.443045	0.440008	0.439495	0.43597	0.435742	0.44369	0.434254	0.431339	0.438287	0.434804	0.439718	0.446036	0.457053	0.449352	0.442516	0.446805	0.449795	0.447406	0.445989	0.449561	0.445028	0.445313	0.448984	0.444131	0.449652	0.454446	0.445303	0.445784	0.447753	0.452029	0.442458	0.439819	0.439218	0.440993	0.43945	0.443266	0.447807	0.444417	0.444081	0.443419
DB08	0.458591	0.461066	0.458882	0.458106	0.466535	0.464059	0.464103	0.45435	0.459663	0.465726	0.466083	0.461267	0.458073	0.460389	0.468062	0.457268	0.454198	0.461633	0.46188	0.461108	0.465574	0.471698	0.467078	0.462349	0.468101	0.469011	0.467638	0.466242	0.469731	0.464747	0.46762	0.468001	0.465739	0.470751	0.471669	0.469512	0.466995	0.466134	0.472151	0.466323	0.461882	0.4635	0.462127	0.460468	0.467776	0.467826	0.465796	0.465496	0.464341
DB09	0.444659	0.444221	0.447672	0.442287	0.449458	0.447492	0.446945	0.440795	0.443973	0.446647	0.449269	0.445505	0.443341	0.442426	0.450418	0.441224	0.438754	0.443241	0.442493	0.44494	0.452618	0.458787	0.454024	0.448924	0.452816	0.45582	0.451533	0.451766	0.458684	0.449634	0.45288	0.453724	0.448077	0.455345	0.460414	0.448891	0.451218	0.454181	0.461962	0.450502	0.449128	0.44721	0.444337	0.445617	0.452776	0.452031	0.452236	0.451564	0.448287
DB10	0.453018	0.450394	0.448895	0.450414	0.460267	0.456855	0.456866	0.450297	0.455075	0.458943	0.457704	0.45312	0.454909	0.452364	0.456403	0.451296	0.44648	0.45536	0.451149	0.455803	0.457951	0.466013	0.458252	0.456899	0.457625	0.461002	0.458017	0.459335	0.463234	0.456821	0.463263	0.462927	0.455275	0.462727	0.466791	0.463099	0.457585	0.459918	0.46705	0.460585	0.455329	0.455309	0.455301	0.454573	0.458168	0.462138	0.459812	0.458446	0.458928
DB11	0.455372	0.455926	0.453235	0.455737	0.459691	0.460397	0.461015	0.451566	0.456423	0.462161	0.462023	0.458691	0.458414	0.457289	0.463019	0.457633	0.448615	0.457105	0.457994	0.454731	0.461607	0.46898	0.463558	0.460072	0.461889	0.464858	0.458683	0.462062	0.46662	0.456903	0.465158	0.466679	0.458009	0.463084	0.469083	0.466852	0.461187	0.463076	0.472465	0.462418	0.457681	0.463875	0.45702	0.45783	0.462407	0.464703	0.461607	0.462177	0.462907
DB12	0.4525	0.453965	0.451823	0.450155	0.45974	0.456423	0.457142	0.451267	0.454488	0.459592	0.459221	0.455479	0.452158	0.449104	0.457759	0.452053	0.445739	0.450069	0.450991	0.454904	0.457572	0.466184	0.462242	0.457216	0.460163	0.462127	0.459749	0.458424	0.464075	0.454806	0.460581	0.4627	0.458875	0.462152	0.467197	0.461447	0.459041	0.46021	0.464457	0.459229	0.456216	0.458304	0.453706	0.452953	0.459664	0.463002	0.458592	0.457647	0.454779
DB13	0.443583	0.442688	0.43806	0.438971	0.447103	0.444694	0.443211	0.439123	0.444979	0.444669	0.44377	0.442228	0.438757	0.44066	0.447194	0.438027	0.43639	0.438532	0.437454	0.442848	0.447383	0.455966	0.447996	0.443243	0.447692	0.451811	0.451989	0.447609	0.453175	0.445221	0.449731	0.448657	0.449155	0.453585	0.456322	0.449064	0.446831	0.451304	0.456458	0.44889	0.442394	0.444843	0.444635	0.44407	0.444563	0.451919	0.446557	0.447062	0.445361
DB14	0.458166	0.459947	0.457404	0.457859	0.467435	0.463401	0.463515	0.453282	0.46114	0.464287	0.464072	0.458908	0.459324	0.46164	0.468801	0.456461	0.45505	0.462426	0.460043	0.458306	0.465469	0.470958	0.466241	0.463772	0.467016	0.470271	0.468712	0.467267	0.470185	0.464134	0.466312	0.467958	0.465398	0.469332	0.470262	0.468738	0.465985	0.465956	0.471786	0.464952	0.461604	0.460815	0.460461	0.459855	0.467013	0.465104	0.463247	0.462464	0.462698
DB15	0.442781	0.444177	0.441428	0.444042	0.449913	0.447357	0.447715	0.441864	0.447517	0.446261	0.447137	0.44588	0.445363	0.442365	0.44795	0.439939	0.43764	0.442969	0.440084	0.445034	0.447593	0.456311	0.4495	0.444576	0.447494	0.450628	0.446319	0.45022	0.455103	0.445912	0.451005	0.449542	0.445223	0.452904	0.45699	0.45118	0.447216	0.451152	0.455822	0.44918	0.448909	0.449374	0.445722	0.443465	0.450237	0.452551	0.448568	0.449861	0.448131
DHB1	0.456722	0.4592	0.457147	0.454173	0.462316	0.458328	0.459074	0.452496	0.454714	0.463145	0.461018	0.458677	0.455346	0.457785	0.460651	0.454255	0.448634	0.458294	0.454995	0.457813	0.462501	0.467611	0.464824	0.461355	0.462827	0.468563	0.461561	0.460406	0.465559	0.459432	0.463228	0.465584	0.461372	0.468147	0.468765	0.465336	0.462583	0.463843	0.468368	0.461875	0.459469	0.458595	0.458196	0.458976	0.461048	0.467704	0.466633	0.462621	0.459164
DHB3	0.451397	0.453306	0.450227	0.448546	0.457872	0.455137	0.45497	0.448266	0.44901	0.456809	0.457371	0.453493	0.446078	0.450421	0.460144	0.453443	0.444963	0.451494	0.45001	0.453479	0.455829	0.465754	0.461914	0.456155	0.459062	0.461466	0.459429	0.456216	0.460744	0.454851	0.457268	0.461309	0.453856	0.462429	0.464888	0.460172	0.458316	0.458275	0.464046	0.46	0.452859	0.455344	0.452176	0.452376	0.455652	0.461016	0.461762	0.457176	0.456841
DHB5	0.459401	0.455244	0.454327	0.453394	0.461992	0.459274	0.458419	0.453759	0.454063	0.462686	0.459366	0.458824	0.454142	0.457723	0.459148	0.455472	0.449789	0.456255	0.450691	0.45869	0.463474	0.471204	0.464253	0.462292	0.462692	0.469612	0.466677	0.463933	0.465972	0.463544	0.466872	0.467819	0.46277	0.470539	0.469778	0.465396	0.466167	0.464436	0.469141	0.463103	0.458184	0.458983	0.459679	0.457808	0.461981	0.465855	0.46547	0.466908	0.461071
DHB6	0.456642	0.454464	0.456015	0.452531	0.460134	0.455593	0.459798	0.449249	0.451784	0.460121	0.459133	0.45605	0.452369	0.454946	0.460542	0.456995	0.44893	0.456292	0.450717	0.45435	0.46203	0.468265	0.464734	0.460186	0.461494	0.465921	0.465415	0.46298	0.465182	0.458136	0.462979	0.463334	0.461352	0.466344	0.468207	0.462054	0.462836	0.462169	0.468926	0.460364	0.458566	0.458123	0.45874	0.456083	0.463177	0.466523	0.464828	0.460255	0.456807
DHB7	0.462839	0.462421	0.463326	0.461291	0.468519	0.465632	0.469096	0.461394	0.459349	0.469817	0.466826	0.466247	0.460987	0.46382	0.469113	0.462886	0.458443	0.464944	0.461339	0.464289	0.469556	0.474567	0.470465	0.467952	0.46876	0.474847	0.474283	0.468727	0.472193	0.465641	0.46856	0.473098	0.466982	0.476085	0.47631	0.469835	0.472268	0.47028	0.476285	0.473732	0.462555	0.467931	0.464674	0.466272	0.465254	0.474035	0.472543	0.471651	0.466601
DHB8	0.460242	0.463588	0.461899	0.458296	0.465028	0.461923	0.469082	0.457954	0.460132	0.469883	0.463146	0.464021	0.458449	0.461298	0.468678	0.460399	0.454436	0.462082	0.462856	0.46337	0.46786	0.473153	0.469061	0.464439	0.466253	0.472538	0.47109	0.466975	0.468641	0.465584	0.468714	0.470058	0.468617	0.472399	0.477323	0.46784	0.467801	0.469456	0.47571	0.468596	0.466003	0.464805	0.464322	0.461615	0.465383	0.471271	0.470315	0.46763	0.464049
DHB9	0.461042	0.462024	0.459334	0.458326	0.463455	0.462952	0.463656	0.45699	0.457849	0.464694	0.464745	0.461723	0.455176	0.45762	0.463994	0.458729	0.454014	0.459136	0.458433	0.462216	0.465494	0.473936	0.469179	0.46506	0.467836	0.472388	0.465751	0.467805	0.471679	0.464149	0.466527	0.467742	0.467209	0.471331	0.472973	0.466407	0.46775	0.464932	0.474163	0.464418	0.461805	0.46378	0.461837	0.460956	0.465728	0.469158	0.468107	0.465323	0.459212
DHB10	0.454492	0.456429	0.454844	0.454218	0.459607	0.456702	0.457411	0.450119	0.452351	0.461882	0.460757	0.454361	0.449491	0.453383	0.461525	0.451801	0.448106	0.455089	0.449216	0.456436	0.45964	0.468429	0.464218	0.460362	0.46086	0.465957	0.462473	0.457887	0.460639	0.456206	0.462537	0.462871	0.459802	0.465399	0.469239	0.463918	0.461977	0.46014	0.466485	0.459781	0.459154	0.454684	0.458918	0.453853	0.460291	0.463987	0.463545	0.460704	0.458515
DHB11	0.457629	0.458336	0.454704	0.451321	0.461457	0.458412	0.460129	0.453404	0.454173	0.461296	0.460395	0.457707	0.451189	0.454708	0.461692	0.45394	0.448491	0.453092	0.453012	0.459348	0.463821	0.472152	0.464962	0.460167	0.464731	0.467468	0.460074	0.464081	0.465843	0.462537	0.462701	0.463907	0.461943	0.467978	0.469321	0.462339	0.464296	0.4628	0.467326	0.460178	0.457166	0.459883	0.45805	0.454904	0.461304	0.46478	0.464052	0.459166	0.456995
DHB12	0.461046	0.460316	0.458923	0.455623	0.466332	0.464774	0.463706	0.458941	0.456961	0.467633	0.463798	0.461999	0.456062	0.458878	0.464748	0.460396	0.455776	0.463294	0.459472	0.463067	0.465803	0.473575	0.468575	0.465491	0.468765	0.472947	0.468887	0.46692	0.468923	0.462223	0.468213	0.468613	0.464725	0.472154	0.474673	0.470369	0.46634	0.465759	0.472192	0.469036	0.461843	0.462631	0.460251	0.460727	0.462132	0.46934	0.46824	0.466047	0.462435
DHB13	0.458744	0.457917	0.459248	0.45376	0.464523	0.462422	0.465028	0.454426	0.45905	0.464691	0.464051	0.459199	0.457419	0.461329	0.463975	0.458559	0.451408	0.460021	0.460408	0.458773	0.465599	0.471576	0.467261	0.464314	0.465483	0.469551	0.468426	0.464727	0.468669	0.464475	0.466845	0.470419	0.464104	0.470801	0.474922	0.468723	0.467929	0.466126	0.47257	0.466978	0.461518	0.461657	0.460265	0.460267	0.462336	0.469606	0.468594	0.466624	0.466115
DHB14	0.464496	0.463967	0.460903	0.459475	0.468623	0.46483	0.46653	0.460378	0.461743	0.469056	0.464045	0.46366	0.459295	0.461466	0.470193	0.465792	0.459079	0.46358	0.459523	0.462842	0.468431	0.477236	0.471308	0.468398	0.470791	0.475108	0.471654	0.469816	0.470313	0.466493	0.47047	0.47325	0.469745	0.473792	0.479099	0.47315	0.469981	0.469801	0.477119	0.473909	0.465702	0.46714	0.466048	0.465305	0.466618	0.469826	0.470645	0.4688	0.465184
DHB15	0.467634	0.464487	0.463193	0.462843	0.471362	0.467762	0.468924	0.463638	0.461119	0.470029	0.468908	0.467463	0.462374	0.462938	0.468663	0.466765	0.46149	0.466635	0.462708	0.466057	0.472142	0.478095	0.470814	0.469546	0.471067	0.476839	0.472556	0.474907	0.474627	0.470609	0.47173	0.475139	0.471133	0.475766	0.47904	0.474523	0.47407	0.472824	0.47845	0.472134	0.469598	0.468456	0.46809	0.466888	0.471155	0.474094	0.476457	0.4719	0.468935
DHB16	0.454281	0.452324	0.45251	0.450608	0.459599	0.457645	0.459326	0.449959	0.452706	0.461345	0.458301	0.456538	0.448869	0.456275	0.462615	0.453355	0.449231	0.455159	0.455625	0.454695	0.459388	0.469727	0.461359	0.457367	0.4612	0.466757	0.463135	0.461025	0.464012	0.458442	0.464381	0.463604	0.460177	0.465157	0.4679	0.464355	0.460772	0.459793	0.468502	0.462596	0.459744	0.459003	0.458863	0.453899	0.462968	0.464711	0.462292	0.458993	0.457644
DHB17	0.45457	0.457114	0.453177	0.452032	0.461304	0.458741	0.458875	0.45001	0.452019	0.45928	0.460748	0.455779	0.451993	0.455169	0.461748	0.456194	0.44949	0.454033	0.453596	0.456908	0.460632	0.468206	0.465212	0.457955	0.462762	0.465423	0.464046	0.460434	0.463335	0.458592	0.461628	0.465	0.459652	0.46606	0.469923	0.463597	0.462874	0.461561	0.468699	0.462709	0.456306	0.456243	0.456516	0.454889	0.460399	0.462143	0.46408	0.461176	0.461211
DHB18	0.455108	0.459079	0.454237	0.452795	0.461263	0.457805	0.459966	0.451674	0.453924	0.460536	0.45911	0.456297	0.453214	0.456274	0.460812	0.453513	0.4494	0.453602	0.454139	0.458379	0.458864	0.46904	0.46364	0.458444	0.461706	0.46324	0.460905	0.461594	0.4641	0.457531	0.460543	0.459965	0.459732	0.465868	0.465909	0.459338	0.460024	0.460866	0.465521	0.461785	0.457122	0.458632	0.458058	0.456525	0.4625	0.465632	0.461682	0.460278	0.453302
DHB19	0.454245	0.456047	0.450585	0.450359	0.457983	0.45538	0.458744	0.446943	0.452896	0.456095	0.46057	0.454286	0.45242	0.453939	0.460777	0.453411	0.445843	0.456043	0.453406	0.457958	0.460947	0.467567	0.463898	0.458835	0.460855	0.469021	0.465261	0.461395	0.465483	0.457889	0.460298	0.46204	0.460944	0.465081	0.469526	0.462013	0.461934	0.460123	0.468475	0.459986	0.457295	0.45499	0.455463	0.455027	0.460755	0.46394	0.46072	0.457976	0.454515
DHB20	0.460603	0.459844	0.457937	0.457483	0.463606	0.461289	0.464823	0.45778	0.457356	0.465972	0.463545	0.461583	0.456732	0.459252	0.464093	0.460051	0.453236	0.460006	0.456526	0.461594	0.463409	0.473616	0.466448	0.4639	0.466617	0.471647	0.467249	0.464929	0.466733	0.463851	0.46558	0.467702	0.463187	0.470572	0.472333	0.466214	0.466999	0.463896	0.471907	0.466398	0.462927	0.46194	0.461061	0.461278	0.463176	0.466877	0.468129	0.465393	0.462104
DHB21	0.455324	0.454469	0.453103	0.450341	0.457912	0.455958	0.456669	0.453186	0.45086	0.460896	0.457885	0.454613	0.449569	0.453082	0.457926	0.453957	0.447024	0.452804	0.450937	0.456411	0.460308	0.470392	0.461877	0.458612	0.46402	0.468122	0.459308	0.461416	0.463686	0.460566	0.459255	0.462397	0.460501	0.466535	0.468187	0.461445	0.462917	0.461028	0.467786	0.460437	0.452942	0.457863	0.455318	0.45562	0.458099	0.464636	0.464625	0.459744	0.457014
DHB22	0.457299	0.458435	0.457291	0.453059	0.460195	0.459192	0.461172	0.454411	0.455388	0.464027	0.460704	0.460057	0.452318	0.45684	0.462645	0.456775	0.453038	0.457879	0.456362	0.46155	0.467858	0.470325	0.468023	0.462751	0.466095	0.470323	0.468243	0.466158	0.466867	0.464202	0.464839	0.466729	0.464313	0.471325	0.472476	0.465677	0.466898	0.465826	0.470398	0.464064	0.459351	0.460269	0.45805	0.45913	0.46034	0.467654	0.468189	0.465481	0.462188
DHB23	0.454085	0.45515	0.454802	0.450677	0.457357	0.454376	0.454151	0.44959	0.449376	0.458567	0.458418	0.458022	0.447348	0.452687	0.457921	0.452048	0.446547	0.451817	0.451838	0.456097	0.462189	0.463373	0.461336	0.455843	0.457555	0.462675	0.458966	0.460729	0.461598	0.456759	0.460929	0.462508	0.456722	0.465027	0.465537	0.459298	0.457539	0.458253	0.464199	0.456419	0.455112	0.456308	0.454303	0.451935	0.457339	0.462935	0.461536	0.457024	0.453416
DHB24	0.455097	0.451863	0.449836	0.449007	0.458128	0.454946	0.455787	0.446995	0.449045	0.456997	0.457074	0.451999	0.447473	0.451633	0.4578	0.452784	0.446595	0.453095	0.45036	0.454859	0.459149	0.468501	0.45989	0.457758	0.459793	0.464216	0.462383	0.462394	0.463309	0.459068	0.46278	0.462144	0.457968	0.465203	0.46537	0.462181	0.461816	0.459378	0.469061	0.45944	0.455673	0.456098	0.456389	0.454145	0.459752	0.461988	0.463865	0.458775	0.457376
DHB25	0.452077	0.453851	0.449006	0.447009	0.458644	0.454962	0.454665	0.446194	0.447796	0.457162	0.455985	0.453941	0.446732	0.450006	0.460554	0.45207	0.446553	0.453522	0.450149	0.454267	0.459248	0.466408	0.461432	0.455506	0.459344	0.460968	0.460795	0.45736	0.463118	0.454171	0.457348	0.462039	0.455391	0.462683	0.466987	0.460669	0.45905	0.457868	0.464363	0.460139	0.453855	0.45448	0.452099	0.451067	0.454577	0.459134	0.459176	0.45493	0.456659
DHB26	0.462476	0.461254	0.460348	0.459344	0.467338	0.464596	0.465999	0.458108	0.461205	0.467334	0.463779	0.462431	0.459841	0.458658	0.467836	0.459359	0.453435	0.462296	0.458411	0.462734	0.464729	0.472708	0.469012	0.467269	0.466374	0.473187	0.469304	0.466458	0.470532	0.46459	0.467875	0.466937	0.464755	0.471469	0.473503	0.468382	0.468304	0.468707	0.475142	0.468935	0.461968	0.462841	0.462528	0.462301	0.463607	0.468836	0.466994	0.466905	0.463367
DHB27	0.456325	0.454185	0.454981	0.45307	0.460822	0.457489	0.45859	0.453586	0.455806	0.462131	0.457664	0.456916	0.452898	0.457052	0.461044	0.454361	0.453142	0.456192	0.451584	0.457634	0.463826	0.469111	0.464312	0.4633	0.462756	0.466498	0.466437	0.462992	0.4663	0.460593	0.465369	0.465307	0.458591	0.469989	0.470767	0.466429	0.465069	0.462548	0.468702	0.46221	0.456821	0.458678	0.460356	0.45765	0.461557	0.466233	0.46589	0.463528	0.462352
DHB28	0.468414	0.467221	0.463674	0.465598	0.473488	0.467132	0.471027	0.464851	0.464706	0.471406	0.471209	0.468595	0.46483	0.466847	0.471414	0.468884	0.46199	0.468042	0.464661	0.469117	0.471975	0.480481	0.473132	0.470365	0.47444	0.477787	0.473663	0.474296	0.475452	0.471808	0.47431	0.477259	0.475315	0.479553	0.480377	0.474837	0.477535	0.471988	0.47779	0.475379	0.471663	0.471333	0.471583	0.469162	0.474872	0.475647	0.477044	0.476323	0.471817
DHB29	0.461675	0.459662	0.459394	0.456816	0.464288	0.462495	0.463192	0.456435	0.457755	0.466534	0.464523	0.461614	0.45723	0.458336	0.462843	0.461531	0.454419	0.461421	0.456652	0.461257	0.463927	0.471421	0.466881	0.464364	0.466513	0.472184	0.468359	0.464958	0.468776	0.464155	0.465861	0.469214	0.466225	0.472109	0.473638	0.467783	0.467115	0.466009	0.473599	0.466389	0.461443	0.461147	0.460256	0.460825	0.462033	0.468623	0.468799	0.467479	0.464752
DHB30	0.4664	0.467908	0.467448	0.46643	0.470828	0.470006	0.471406	0.466402	0.463283	0.47339	0.471068	0.469755	0.464012	0.46962	0.472658	0.465752	0.460977	0.469392	0.466747	0.469409	0.475803	0.48077	0.476156	0.470202	0.473588	0.479476	0.475402	0.472842	0.476553	0.470747	0.474536	0.476611	0.474778	0.481117	0.48222	0.475608	0.476107	0.474901	0.479728	0.473763	0.469778	0.472036	0.470804	0.470068	0.471946	0.476033	0.477715	0.475573	0.470896
DHB31	0.457971	0.457984	0.455569	0.455703	0.462781	0.459125	0.461012	0.452708	0.45721	0.46525	0.460154	0.456657	0.454225	0.45722	0.461919	0.455081	0.450535	0.45868	0.454361	0.458917	0.464581	0.47007	0.465709	0.461224	0.463068	0.469833	0.466733	0.464362	0.465086	0.461403	0.463126	0.465472	0.463614	0.469381	0.47232	0.465371	0.465061	0.463867	0.470084	0.462559	0.460844	0.458586	0.458976	0.456705	0.460065	0.466615	0.466667	0.465209	0.461538
DHB32	0.461424	0.459726	0.460141	0.456818	0.468955	0.465479	0.463444	0.457948	0.462511	0.468464	0.465067	0.461841	0.460308	0.461059	0.465673	0.459573	0.454583	0.461507	0.459193	0.463173	0.466444	0.472998	0.470125	0.467058	0.465927	0.471506	0.470473	0.466689	0.469921	0.463222	0.467562	0.470028	0.466834	0.473763	0.474397	0.472006	0.469801	0.469779	0.473414	0.467284	0.465578	0.465093	0.463967	0.463695	0.465166	0.468858	0.468448	0.46714	0.464621
DHB33	0.45213	0.451503	0.448436	0.447965	0.45576	0.452302	0.45761	0.448034	0.451079	0.455015	0.457368	0.453731	0.449046	0.44971	0.457988	0.450916	0.443207	0.450146	0.450274	0.453626	0.457032	0.465962	0.460435	0.456098	0.458258	0.460764	0.45899	0.456101	0.461087	0.45148	0.458601	0.456811	0.453444	0.460964	0.468288	0.457175	0.458479	0.457567	0.464145	0.455858	0.453946	0.454873	0.452192	0.451155	0.455922	0.462583	0.460431	0.45707	0.453656
GZH2	0.45882	0.461528	0.457766	0.457387	0.465924	0.462893	0.464217	0.455581	0.45958	0.464261	0.467034	0.464152	0.459452	0.462488	0.470578	0.458594	0.454166	0.461238	0.460223	0.461765	0.467717	0.474578	0.469103	0.462979	0.467065	0.471568	0.468261	0.467881	0.470339	0.465396	0.470978	0.469982	0.4664	0.471605	0.473866	0.47038	0.466557	0.469074	0.475789	0.466338	0.464557	0.466808	0.462219	0.461895	0.468446	0.466161	0.466797	0.46646	0.464857
GZH3	0.454056	0.456583	0.458106	0.454978	0.459254	0.456618	0.458753	0.45136	0.455734	0.458955	0.461249	0.458685	0.454066	0.456567	0.463087	0.458101	0.452799	0.461059	0.455992	0.459032	0.459457	0.470717	0.465221	0.458073	0.463147	0.46727	0.460414	0.461075	0.465661	0.461723	0.46369	0.466526	0.46046	0.466626	0.470165	0.464321	0.461241	0.463714	0.470037	0.462076	0.460254	0.460599	0.459359	0.456533	0.462598	0.463568	0.4611	0.461622	0.46305
GZH4	0.457488	0.461276	0.460295	0.457402	0.463715	0.459958	0.462112	0.453632	0.455201	0.460669	0.463266	0.460268	0.456334	0.459984	0.464806	0.459504	0.454185	0.460102	0.460111	0.459326	0.465712	0.47459	0.467721	0.461811	0.467814	0.470439	0.465397	0.465494	0.471491	0.461807	0.466318	0.468879	0.465039	0.468992	0.472787	0.466987	0.465017	0.467007	0.474576	0.466262	0.461869	0.463317	0.459908	0.459339	0.465299	0.464815	0.465047	0.46577	0.464537
GZH5	0.460909	0.461743	0.462547	0.460158	0.46486	0.463025	0.463628	0.453861	0.459532	0.462731	0.465979	0.460556	0.459442	0.462001	0.469303	0.460576	0.456584	0.463553	0.45999	0.460703	0.464904	0.473727	0.468465	0.464181	0.467956	0.472327	0.467381	0.468677	0.470819	0.465019	0.468922	0.470956	0.466135	0.471375	0.474994	0.470089	0.466315	0.466577	0.475146	0.466067	0.465106	0.46397	0.463979	0.461661	0.467512	0.46662	0.466253	0.46661	0.466621
GZH6	0.460966	0.459797	0.456393	0.455783	0.464376	0.461225	0.463716	0.453588	0.455435	0.46054	0.464247	0.460592	0.455313	0.459603	0.464524	0.454277	0.45148	0.458282	0.457209	0.459018	0.463187	0.473778	0.464837	0.460619	0.464704	0.470439	0.463301	0.466166	0.46708	0.463766	0.465019	0.468547	0.463081	0.469954	0.468247	0.46508	0.463856	0.462585	0.472086	0.463277	0.461958	0.462885	0.459348	0.458962	0.46533	0.465404	0.464508	0.465505	0.461298
GZH7	0.457865	0.464813	0.462313	0.459656	0.462842	0.462624	0.465932	0.454784	0.460625	0.463896	0.466251	0.46314	0.460299	0.461783	0.466955	0.459146	0.455147	0.464947	0.462686	0.463	0.464914	0.475747	0.469235	0.464737	0.467676	0.472378	0.466424	0.465918	0.471167	0.464673	0.469849	0.470299	0.467605	0.471688	0.472973	0.469465	0.46836	0.468034	0.475764	0.465608	0.464089	0.464403	0.463422	0.461942	0.466831	0.466127	0.466859	0.46686	0.464973
GZH8	0.461558	0.462526	0.461992	0.458545	0.464653	0.462381	0.466311	0.456018	0.459247	0.465228	0.464831	0.46285	0.461266	0.46093	0.46822	0.459405	0.454164	0.460882	0.460249	0.463349	0.465955	0.473485	0.46941	0.464381	0.469606	0.473205	0.466423	0.467117	0.471279	0.46392	0.470844	0.470596	0.467659	0.47124	0.473487	0.470155	0.46738	0.469028	0.474466	0.465704	0.463584	0.464349	0.462238	0.461025	0.467875	0.468881	0.465901	0.464066	0.463779
GZH9	0.458382	0.463553	0.460403	0.459646	0.467177	0.46471	0.465797	0.456878	0.460908	0.467222	0.466579	0.463529	0.459166	0.461928	0.467835	0.457659	0.454889	0.461655	0.461993	0.463523	0.466228	0.475968	0.469127	0.465168	0.468318	0.472896	0.467941	0.466787	0.474008	0.465217	0.470589	0.471585	0.466826	0.473454	0.473905	0.470399	0.468139	0.470391	0.475314	0.470003	0.465785	0.46596	0.465932	0.463123	0.470418	0.470142	0.467721	0.467985	0.466135
GZH10	0.456653	0.461582	0.458131	0.456356	0.463809	0.460517	0.462151	0.45404	0.457519	0.461463	0.463127	0.458563	0.454456	0.457692	0.465421	0.456695	0.454008	0.460797	0.459826	0.459741	0.462522	0.470809	0.464391	0.460268	0.465504	0.469139	0.463982	0.462711	0.46562	0.462222	0.466555	0.466408	0.464269	0.467342	0.469995	0.467417	0.463667	0.462643	0.47162	0.463688	0.460296	0.46173	0.457963	0.459064	0.46448	0.46648	0.4651	0.464595	0.463779
GZH11	0.45916	0.457955	0.455863	0.452743	0.460169	0.458473	0.459528	0.450405	0.456018	0.459249	0.461484	0.457344	0.453999	0.459337	0.465569	0.455842	0.451608	0.456267	0.455272	0.459619	0.460782	0.47058	0.465789	0.458019	0.464383	0.465377	0.464332	0.46333	0.464747	0.461409	0.467523	0.464599	0.463137	0.466508	0.467361	0.4663	0.461918	0.461268	0.47365	0.462541	0.46121	0.459891	0.457973	0.46	0.464841	0.464519	0.464115	0.461633	0.460669
GZH12	0.45761	0.462278	0.459781	0.458689	0.463742	0.459929	0.46243	0.453841	0.45849	0.461366	0.464251	0.46061	0.457703	0.460639	0.46781	0.459509	0.455687	0.462837	0.460794	0.462526	0.465947	0.47156	0.466715	0.463004	0.465189	0.470682	0.465221	0.466508	0.467794	0.464708	0.468421	0.469566	0.465214	0.469466	0.471388	0.468309	0.464181	0.466916	0.474586	0.465137	0.461874	0.462701	0.459863	0.460924	0.467347	0.465363	0.46396	0.465292	0.465846
GZH13	0.462511	0.4626	0.460106	0.458952	0.469223	0.465355	0.467492	0.457937	0.462079	0.465298	0.466453	0.463173	0.463386	0.463181	0.467985	0.45805	0.457044	0.46442	0.461253	0.463169	0.467211	0.477176	0.47099	0.467382	0.471744	0.473571	0.467652	0.467389	0.473491	0.46571	0.471875	0.472648	0.468753	0.474487	0.47651	0.472075	0.468497	0.470931	0.476237	0.468617	0.466348	0.465946	0.464112	0.463622	0.469746	0.470629	0.468102	0.466351	0.466374
GZH14	0.461997	0.465905	0.461505	0.459806	0.466451	0.462708	0.463365	0.455189	0.458617	0.463954	0.464716	0.461992	0.455959	0.460427	0.468549	0.461636	0.458162	0.463565	0.463452	0.462403	0.464234	0.471516	0.465042	0.46103	0.465752	0.468208	0.466104	0.466407	0.469097	0.464083	0.467697	0.468217	0.465552	0.470365	0.469984	0.469402	0.465258	0.464346	0.472206	0.465971	0.464611	0.464478	0.461936	0.462014	0.467904	0.467361	0.466682	0.466831	0.467832
GZH15	0.459822	0.462345	0.458176	0.457217	0.463625	0.461596	0.461278	0.453871	0.456268	0.462538	0.464929	0.458264	0.458412	0.461859	0.467528	0.456391	0.455786	0.457772	0.458009	0.461199	0.45795	0.472066	0.46653	0.461021	0.462763	0.467897	0.463017	0.462006	0.463792	0.461814	0.46472	0.464685	0.460223	0.467335	0.46503	0.463807	0.460805	0.462323	0.471505	0.464566	0.463901	0.462952	0.462256	0.461382	0.466569	0.467423	0.464857	0.463942	0.460865
GZH16	0.456762	0.462268	0.462196	0.460135	0.462156	0.462475	0.461321	0.453015	0.456722	0.460675	0.464988	0.461123	0.458364	0.459812	0.466702	0.4573	0.457253	0.463712	0.459014	0.459071	0.45884	0.469366	0.464273	0.458548	0.463212	0.467942	0.45832	0.464226	0.465368	0.464302	0.464976	0.464221	0.461201	0.468887	0.465418	0.466146	0.460831	0.46302	0.473023	0.458647	0.462396	0.461371	0.460527	0.462261	0.466673	0.467193	0.463712	0.463811	0.465886
GZH17	0.458703	0.461046	0.456801	0.457831	0.464514	0.460832	0.463385	0.45313	0.458543	0.463104	0.465927	0.461385	0.459872	0.461101	0.46862	0.457276	0.453725	0.460588	0.457645	0.460391	0.465179	0.473857	0.467108	0.460163	0.466212	0.472786	0.464203	0.465325	0.469568	0.463033	0.466501	0.467688	0.46402	0.469472	0.470086	0.468274	0.463484	0.466315	0.47257	0.464406	0.462207	0.46506	0.460354	0.459418	0.466974	0.46611	0.463801	0.46684	0.464812
GZH18	0.459403	0.464774	0.461832	0.461248	0.46535	0.462785	0.46544	0.454533	0.461258	0.464621	0.465518	0.462072	0.460275	0.460773	0.468206	0.462394	0.458566	0.465707	0.462586	0.461898	0.463773	0.473574	0.467785	0.462713	0.466462	0.471343	0.466707	0.466724	0.470412	0.465161	0.469528	0.471418	0.467484	0.47013	0.474345	0.469403	0.466559	0.469626	0.475701	0.466856	0.464423	0.466724	0.463803	0.46117	0.468194	0.470347	0.467407	0.466714	0.469026
GZH19	0.45723	0.463266	0.459065	0.458914	0.464521	0.464231	0.464816	0.455211	0.45951	0.464673	0.465792	0.462446	0.458701	0.462646	0.46553	0.457924	0.453525	0.461153	0.459078	0.461734	0.465404	0.473845	0.469242	0.463325	0.466881	0.471998	0.466288	0.465183	0.471128	0.465409	0.47171	0.471372	0.465981	0.471422	0.472049	0.470783	0.464925	0.468416	0.474255	0.466072	0.462829	0.465476	0.462175	0.462305	0.465385	0.469281	0.465617	0.466869	0.462282
GZH20	0.462897	0.467729	0.461884	0.461578	0.470945	0.468322	0.470113	0.461274	0.461648	0.470354	0.46819	0.466285	0.463611	0.464992	0.470273	0.460069	0.457606	0.463524	0.462617	0.46724	0.471226	0.477546	0.472125	0.467589	0.472141	0.476583	0.471317	0.469745	0.473472	0.468291	0.471727	0.474317	0.471898	0.475277	0.4769	0.474238	0.471691	0.471636	0.478405	0.470734	0.468216	0.471634	0.466146	0.465279	0.472065	0.471036	0.474172	0.472209	0.469414
GZH21	0.461546	0.460665	0.458983	0.456873	0.465491	0.465104	0.464731	0.454122	0.459502	0.465008	0.465159	0.462394	0.457123	0.460946	0.468206	0.459745	0.454385	0.460684	0.459451	0.462429	0.465471	0.475318	0.467256	0.465015	0.467024	0.474777	0.467094	0.465762	0.469887	0.464946	0.470192	0.470277	0.465773	0.47203	0.475738	0.470548	0.468531	0.468822	0.474674	0.466875	0.465452	0.46606	0.463359	0.461134	0.467542	0.468199	0.466929	0.465579	0.463846
GZH22	0.45595	0.461924	0.46077	0.458632	0.463093	0.460411	0.461875	0.453803	0.458105	0.461455	0.464933	0.461069	0.457602	0.459771	0.466627	0.459091	0.45652	0.46438	0.461883	0.46038	0.462712	0.471488	0.465388	0.461205	0.466305	0.469751	0.464606	0.464895	0.467487	0.463226	0.467448	0.469968	0.464019	0.470089	0.472364	0.467249	0.464825	0.467435	0.47424	0.464918	0.4633	0.463153	0.458795	0.460518	0.466008	0.46758	0.467261	0.466408	0.46538
GZH23	0.45674	0.457473	0.454748	0.454259	0.461704	0.458091	0.46001	0.450496	0.452825	0.458886	0.463067	0.458431	0.453921	0.45871	0.463591	0.453404	0.448715	0.45676	0.455195	0.456689	0.461954	0.471496	0.463743	0.459042	0.464031	0.46998	0.462452	0.462367	0.464431	0.461901	0.464225	0.465662	0.460045	0.468621	0.466852	0.464546	0.461781	0.461929	0.468831	0.459825	0.461006	0.461503	0.457532	0.457186	0.463487	0.463213	0.461605	0.461914	0.459694
GZH24	0.461656	0.462094	0.45859	0.459296	0.468829	0.46423	0.469217	0.457883	0.465487	0.465528	0.464956	0.463211	0.463837	0.463397	0.470537	0.460581	0.455037	0.465928	0.463638	0.463589	0.469531	0.475604	0.468695	0.467643	0.471942	0.474819	0.468556	0.471561	0.474629	0.469157	0.47268	0.475241	0.470494	0.473425	0.476817	0.473188	0.471271	0.470879	0.477091	0.470437	0.464853	0.468336	0.466253	0.462962	0.469963	0.470014	0.468401	0.468263	0.466433
GZH25	0.456156	0.46074	0.458793	0.458223	0.463635	0.460884	0.462847	0.450014	0.456648	0.461838	0.461894	0.458624	0.456749	0.458388	0.465255	0.457548	0.454035	0.460077	0.458076	0.456731	0.46412	0.473375	0.46593	0.460823	0.464856	0.4695	0.464691	0.465623	0.468347	0.462262	0.468099	0.468691	0.462672	0.469219	0.471048	0.465122	0.465192	0.467812	0.471997	0.46499	0.46173	0.462065	0.459466	0.456477	0.464461	0.465314	0.463886	0.463538	0.464427
GZH26	0.456539	0.461108	0.459656	0.457583	0.464299	0.458987	0.461489	0.452171	0.457671	0.462522	0.462765	0.460837	0.457146	0.460101	0.466648	0.459354	0.454551	0.461667	0.458249	0.458304	0.462268	0.470855	0.46567	0.460437	0.464322	0.467912	0.463064	0.463639	0.46662	0.462365	0.466744	0.466161	0.462501	0.468092	0.470211	0.465442	0.463817	0.46435	0.471398	0.464965	0.461607	0.463096	0.460563	0.459747	0.465575	0.466033	0.465369	0.466979	0.466061
GZH27	0.457705	0.459599	0.455511	0.455735	0.461821	0.45986	0.46174	0.45344	0.454702	0.459031	0.465975	0.460381	0.455266	0.459786	0.464471	0.455131	0.450991	0.456858	0.456665	0.458535	0.462498	0.471496	0.462762	0.458619	0.464588	0.471814	0.463542	0.466075	0.466729	0.46331	0.464914	0.466316	0.462061	0.466971	0.468334	0.466191	0.465026	0.464372	0.469843	0.462516	0.462914	0.462308	0.459156	0.45752	0.464714	0.463163	0.463663	0.46365	0.462558
GZH28	0.458911	0.459262	0.45633	0.454824	0.463806	0.460849	0.461151	0.451104	0.454969	0.46071	0.462395	0.458835	0.45411	0.458697	0.465733	0.456952	0.451566	0.456665	0.457655	0.459438	0.462139	0.47102	0.4643	0.460186	0.465773	0.469122	0.464445	0.464838	0.466625	0.462743	0.466204	0.467722	0.462759	0.469389	0.468481	0.467073	0.462438	0.464421	0.470522	0.463641	0.461099	0.461899	0.458628	0.459205	0.46409	0.463891	0.463995	0.463184	0.460602
GZH29	0.459178	0.462927	0.459959	0.456057	0.462562	0.461374	0.464676	0.451906	0.457811	0.462504	0.463536	0.46036	0.457399	0.460935	0.467968	0.459623	0.454712	0.459696	0.457799	0.463026	0.462551	0.473375	0.468896	0.460713	0.465339	0.468366	0.464631	0.463085	0.470885	0.464524	0.468063	0.469451	0.467693	0.469598	0.470914	0.468423	0.464852	0.465081	0.474303	0.465414	0.463661	0.466307	0.461868	0.462334	0.468284	0.466996	0.466222	0.463302	0.46285
GZH30	0.461497	0.462255	0.459995	0.458804	0.465391	0.463963	0.46513	0.454587	0.461184	0.465973	0.464909	0.463028	0.458559	0.462154	0.469984	0.459684	0.45465	0.460606	0.459625	0.461712	0.465939	0.474624	0.470051	0.46583	0.46916	0.475112	0.468919	0.468492	0.470479	0.467332	0.471481	0.472185	0.467952	0.472591	0.474081	0.470746	0.467148	0.470341	0.477649	0.467184	0.46556	0.467684	0.46355	0.463315	0.469644	0.469632	0.466966	0.467352	0.465973
LC01	0.463145	0.465219	0.462092	0.461072	0.470746	0.465771	0.468973	0.459969	0.464412	0.467546	0.469994	0.465157	0.463567	0.465507	0.471319	0.463318	0.458117	0.464052	0.461905	0.465383	0.471227	0.477055	0.471305	0.466047	0.470542	0.475644	0.470698	0.470323	0.473373	0.466754	0.473217	0.474463	0.47156	0.473744	0.478525	0.472667	0.470027	0.471895	0.47767	0.470822	0.469547	0.469351	0.46601	0.465281	0.47277	0.472002	0.469973	0.46986	0.469387
LC02	0.463112	0.464444	0.463558	0.462378	0.469885	0.467389	0.469066	0.460743	0.463501	0.467651	0.469157	0.466178	0.465023	0.466083	0.473309	0.463435	0.458159	0.464466	0.463421	0.464769	0.470624	0.477422	0.472848	0.469275	0.471848	0.477498	0.472737	0.471061	0.474966	0.469125	0.473568	0.478246	0.471675	0.475173	0.479026	0.473551	0.471963	0.473548	0.478704	0.471459	0.470307	0.469616	0.46739	0.465681	0.47378	0.471374	0.470634	0.470335	0.468969
LC03	0.464333	0.465279	0.465112	0.462296	0.47118	0.466824	0.469581	0.460426	0.4643	0.468562	0.469199	0.467287	0.463678	0.465964	0.471863	0.465088	0.458833	0.465252	0.462832	0.465765	0.471883	0.478693	0.473845	0.468934	0.473291	0.477725	0.471564	0.472801	0.47538	0.469268	0.474566	0.477125	0.471893	0.475302	0.479452	0.473321	0.471474	0.473851	0.479972	0.472011	0.469284	0.469857	0.467509	0.465985	0.473921	0.470462	0.470603	0.470217	0.468182
LC04	0.462884	0.464724	0.462638	0.461977	0.471007	0.46742	0.46931	0.458422	0.461975	0.466791	0.468396	0.466669	0.463569	0.463391	0.471357	0.46343	0.456941	0.463842	0.46244	0.464889	0.470693	0.476905	0.471663	0.466664	0.470861	0.477887	0.471428	0.471487	0.475257	0.46824	0.473017	0.473632	0.47131	0.473544	0.477508	0.473	0.47015	0.471832	0.478635	0.470647	0.469434	0.46899	0.465327	0.46621	0.47257	0.471368	0.47043	0.470627	0.468294
LC05	0.462774	0.464329	0.46223	0.460231	0.469226	0.466679	0.468059	0.460788	0.463188	0.466682	0.467916	0.46656	0.46404	0.464742	0.473085	0.462577	0.456656	0.464637	0.46275	0.464989	0.470895	0.477036	0.472982	0.466655	0.472144	0.475809	0.471581	0.470823	0.474369	0.468231	0.472117	0.474652	0.472417	0.474503	0.478765	0.473091	0.471095	0.473423	0.478145	0.47018	0.468408	0.468262	0.467934	0.467317	0.47317	0.471125	0.470161	0.468994	0.46671
LC06	0.461957	0.464628	0.462246	0.460283	0.468809	0.465826	0.469229	0.46079	0.462398	0.466883	0.467275	0.465832	0.460956	0.463431	0.471203	0.461252	0.456694	0.464242	0.461884	0.464546	0.468627	0.475663	0.470703	0.464647	0.470336	0.474982	0.468483	0.470665	0.472016	0.466423	0.472084	0.473307	0.470103	0.472016	0.475289	0.471608	0.468322	0.470204	0.476169	0.470481	0.46583	0.468203	0.465294	0.463919	0.470506	0.469888	0.469395	0.468339	0.466563
LC07	0.46208	0.465768	0.461699	0.462028	0.468434	0.46554	0.469325	0.459712	0.463362	0.466458	0.467891	0.464936	0.463161	0.46426	0.471063	0.461103	0.456383	0.462977	0.462638	0.463441	0.47133	0.477074	0.472536	0.467561	0.471313	0.47602	0.472091	0.473403	0.474444	0.467673	0.472663	0.475173	0.470398	0.474404	0.477601	0.472596	0.470018	0.473213	0.478455	0.47193	0.469166	0.468462	0.467303	0.466052	0.470752	0.469835	0.469406	0.469342	0.467096
LC11	0.463927	0.465728	0.462862	0.461482	0.471169	0.467694	0.468914	0.458807	0.464711	0.466606	0.468595	0.466063	0.464287	0.467404	0.473056	0.463022	0.458082	0.465628	0.46374	0.464815	0.470446	0.477304	0.473896	0.467931	0.472772	0.476685	0.472322	0.471687	0.474811	0.469716	0.473947	0.474822	0.471881	0.476975	0.478029	0.473805	0.471414	0.473369	0.479688	0.472361	0.469274	0.470008	0.466903	0.467724	0.475523	0.472188	0.471101	0.471397	0.469672
LC12	0.46603	0.465798	0.464564	0.462283	0.472169	0.468656	0.470359	0.460723	0.464545	0.468596	0.470535	0.468151	0.463724	0.466816	0.474043	0.462991	0.458149	0.464011	0.464318	0.466208	0.471312	0.479377	0.475321	0.468672	0.474233	0.478767	0.472729	0.472454	0.476398	0.469713	0.473524	0.476901	0.473241	0.475785	0.480467	0.474621	0.47218	0.474619	0.481297	0.47371	0.470499	0.471097	0.468104	0.467822	0.475533	0.473054	0.472314	0.472102	0.46972
LC13	0.464132	0.466676	0.463933	0.460412	0.47037	0.466449	0.470593	0.459719	0.463169	0.468049	0.468848	0.467668	0.463254	0.464042	0.471487	0.462076	0.458175	0.464693	0.461951	0.463929	0.470439	0.47763	0.472748	0.467813	0.471153	0.476156	0.471794	0.471829	0.474803	0.469696	0.47488	0.476002	0.472889	0.474329	0.47807	0.473822	0.469351	0.473361	0.48015	0.471733	0.469366	0.469654	0.467678	0.466341	0.473047	0.471498	0.469891	0.469493	0.46845
LC14	0.463008	0.464698	0.462525	0.460885	0.469384	0.467742	0.468315	0.460787	0.46481	0.468066	0.467899	0.465715	0.465091	0.46525	0.474171	0.462885	0.458119	0.465366	0.463068	0.465035	0.472057	0.477042	0.473573	0.468053	0.472089	0.476101	0.471589	0.471872	0.475083	0.46866	0.473028	0.474931	0.472201	0.476243	0.480542	0.474138	0.471424	0.473937	0.479005	0.472024	0.468553	0.469226	0.468489	0.467202	0.473464	0.470574	0.470306	0.467998	0.467501
LC15	0.462029	0.463993	0.460742	0.460985	0.468505	0.466158	0.467153	0.456845	0.460645	0.466099	0.467766	0.46543	0.461187	0.463997	0.469475	0.459526	0.455898	0.463681	0.460407	0.46391	0.467482	0.474166	0.47014	0.465425	0.468693	0.474269	0.46998	0.46788	0.4717	0.466556	0.471323	0.472075	0.469393	0.472135	0.475518	0.472136	0.468963	0.470633	0.476645	0.469509	0.466695	0.468621	0.463008	0.464053	0.471979	0.470143	0.467369	0.467566	0.467242
LC16	0.464171	0.467895	0.465497	0.464352	0.472881	0.469603	0.471381	0.462618	0.464188	0.470137	0.470749	0.469023	0.466764	0.468827	0.475188	0.465473	0.460144	0.468625	0.464716	0.466882	0.473029	0.479743	0.475512	0.470822	0.4743	0.478848	0.473813	0.473303	0.477532	0.469767	0.477581	0.476498	0.474548	0.477191	0.479396	0.476274	0.473163	0.475976	0.481564	0.473454	0.470714	0.471809	0.469608	0.468383	0.477412	0.473753	0.47377	0.471313	0.469649
LC17	0.461369	0.463282	0.461865	0.459198	0.467779	0.465469	0.467195	0.458888	0.462711	0.466587	0.466495	0.464272	0.461233	0.463769	0.472849	0.460639	0.457023	0.464319	0.461207	0.463334	0.470304	0.475832	0.472266	0.465037	0.470299	0.474495	0.468361	0.469907	0.472586	0.465979	0.473023	0.47365	0.468518	0.472497	0.476361	0.470083	0.469549	0.470574	0.477773	0.469564	0.467967	0.468726	0.464902	0.464111	0.471772	0.469182	0.468678	0.468466	0.467014
LC18	0.461964	0.465266	0.462177	0.460389	0.470671	0.466153	0.466305	0.460921	0.462677	0.466206	0.46749	0.466146	0.462586	0.464651	0.471528	0.46209	0.457732	0.464509	0.4636	0.463783	0.468842	0.475736	0.471723	0.465967	0.470698	0.47564	0.469342	0.469946	0.4728	0.466353	0.472643	0.472539	0.469201	0.474074	0.477357	0.472093	0.469242	0.473093	0.477059	0.471749	0.469555	0.468108	0.466043	0.465078	0.472642	0.47051	0.469671	0.469608	0.469197
LC19	0.461698	0.46609	0.462134	0.46073	0.470131	0.46673	0.46769	0.460544	0.462979	0.465147	0.468536	0.466289	0.462866	0.464608	0.472798	0.463285	0.457515	0.464552	0.463656	0.464161	0.470326	0.476512	0.472263	0.466335	0.472107	0.475262	0.470032	0.470747	0.473575	0.467661	0.472587	0.473734	0.470261	0.474315	0.478303	0.471666	0.470451	0.472219	0.478811	0.471818	0.467034	0.469368	0.466684	0.46665	0.47312	0.470257	0.468948	0.469157	0.467308
LC21	0.46174	0.464781	0.462187	0.460225	0.468401	0.465707	0.466813	0.457226	0.462314	0.466427	0.469297	0.46674	0.461394	0.465022	0.471924	0.460542	0.458188	0.463455	0.461183	0.463806	0.469041	0.475439	0.47052	0.465906	0.470178	0.475455	0.470323	0.469736	0.473147	0.466392	0.472049	0.473854	0.469686	0.473406	0.475562	0.471549	0.469219	0.471559	0.477333	0.469592	0.467324	0.468555	0.465089	0.464199	0.472705	0.470883	0.469399	0.468951	0.467127
LC22	0.461994	0.46558	0.461721	0.459872	0.467056	0.465898	0.466954	0.458483	0.461601	0.466953	0.468188	0.466473	0.461374	0.466092	0.470554	0.461512	0.45658	0.464575	0.460705	0.465125	0.469555	0.47408	0.472102	0.466505	0.468781	0.475126	0.46998	0.470362	0.473078	0.467623	0.473653	0.474083	0.469678	0.473077	0.475766	0.472595	0.470487	0.471575	0.476088	0.470291	0.467812	0.468373	0.46255	0.464823	0.47183	0.47059	0.469888	0.469775	0.467565
LC23	0.461425	0.464987	0.461712	0.459219	0.469896	0.466741	0.468617	0.460296	0.462866	0.466286	0.466715	0.466512	0.46367	0.465522	0.471508	0.461477	0.457119	0.464426	0.46238	0.465299	0.469628	0.477143	0.473327	0.466568	0.471075	0.476549	0.469732	0.470931	0.473684	0.468241	0.474604	0.474116	0.470816	0.474165	0.477695	0.472989	0.469866	0.472069	0.478141	0.471108	0.466634	0.469042	0.465343	0.466895	0.473192	0.470379	0.469205	0.468944	0.46883
LC24	0.461778	0.465999	0.462513	0.460426	0.468789	0.466093	0.470687	0.459819	0.464078	0.466777	0.467517	0.464313	0.463592	0.46547	0.472959	0.461706	0.457506	0.465118	0.464618	0.463438	0.470384	0.476252	0.47308	0.466889	0.469538	0.474951	0.470004	0.470448	0.473548	0.46891	0.474643	0.474985	0.471213	0.473621	0.477327	0.473337	0.469606	0.472653	0.478677	0.472671	0.46905	0.468892	0.46751	0.466768	0.472275	0.470316	0.469625	0.468793	0.467886
LC26	0.464179	0.46748	0.463658	0.462628	0.468955	0.467674	0.471696	0.461325	0.464147	0.469027	0.469022	0.467009	0.464416	0.466194	0.472727	0.464067	0.458839	0.466041	0.463484	0.464833	0.470712	0.478156	0.473555	0.468072	0.471724	0.477212	0.472192	0.471916	0.475426	0.471108	0.475254	0.477082	0.471638	0.474405	0.478197	0.473638	0.4707	0.472372	0.480154	0.473395	0.469353	0.470311	0.467628	0.466959	0.473185	0.470991	0.470511	0.470237	0.468015
LC27	0.46403	0.464408	0.463879	0.462144	0.470381	0.46843	0.471386	0.461348	0.464133	0.469388	0.470346	0.467803	0.465023	0.466912	0.473793	0.463694	0.457898	0.465644	0.464821	0.467196	0.470625	0.478392	0.473307	0.469486	0.472704	0.477733	0.471881	0.471507	0.475053	0.469202	0.474871	0.476241	0.472767	0.476277	0.478135	0.476116	0.471345	0.472794	0.479386	0.471522	0.470866	0.471254	0.467962	0.4665	0.473222	0.472627	0.471602	0.471836	0.469355
LC28	0.461386	0.462992	0.46233	0.46007	0.468497	0.465714	0.470148	0.459796	0.463996	0.46672	0.467485	0.466487	0.463707	0.463838	0.470967	0.462912	0.456693	0.464304	0.461846	0.46457	0.470055	0.476395	0.473408	0.466806	0.471315	0.475714	0.470865	0.468392	0.474175	0.468011	0.472617	0.474509	0.469893	0.474879	0.478201	0.472649	0.470268	0.47241	0.477717	0.4713	0.467579	0.468389	0.467254	0.465978	0.472802	0.471649	0.469345	0.469145	0.468189
LC29	0.46323	0.464387	0.460469	0.46179	0.468354	0.464779	0.467944	0.460303	0.46399	0.46638	0.467689	0.465081	0.462761	0.464751	0.472111	0.460975	0.457323	0.462923	0.461322	0.463747	0.470172	0.476533	0.472518	0.467706	0.473267	0.477291	0.470399	0.470371	0.47357	0.467682	0.473426	0.476183	0.470555	0.474758	0.478325	0.473842	0.469753	0.473505	0.478176	0.47066	0.468293	0.467912	0.466901	0.464461	0.472595	0.470537	0.470343	0.469127	0.468964
LC30	0.461427	0.463501	0.463817	0.458998	0.469286	0.465204	0.468144	0.458724	0.463079	0.466161	0.466962	0.465482	0.463175	0.46525	0.471481	0.462789	0.456477	0.464391	0.460897	0.464755	0.469505	0.475205	0.472558	0.466421	0.470108	0.4762	0.469906	0.469356	0.473807	0.468107	0.472337	0.473843	0.471498	0.473235	0.476863	0.472667	0.469347	0.473444	0.478051	0.469758	0.466983	0.466912	0.463944	0.465459	0.471903	0.470032	0.469169	0.469391	0.467902
LC31	0.461554	0.463058	0.461901	0.458975	0.46908	0.463808	0.467245	0.458318	0.464457	0.464903	0.466001	0.465041	0.462423	0.464264	0.469764	0.461145	0.4555	0.465324	0.461791	0.463248	0.470453	0.475584	0.47115	0.466636	0.470485	0.476901	0.470493	0.471644	0.475264	0.466525	0.470968	0.473601	0.470005	0.473835	0.477316	0.472808	0.470429	0.472719	0.477662	0.46949	0.466653	0.467015	0.464642	0.464024	0.471871	0.469839	0.469273	0.469631	0.467696
LC33	0.466051	0.465471	0.464015	0.461261	0.470182	0.467994	0.469326	0.458784	0.463153	0.468195	0.468859	0.467565	0.46264	0.465214	0.472268	0.463197	0.458626	0.464341	0.463062	0.466118	0.469544	0.478502	0.47467	0.469224	0.473496	0.476901	0.472078	0.471194	0.475883	0.469781	0.473841	0.475595	0.472183	0.47464	0.478357	0.473749	0.470415	0.474304	0.479063	0.472898	0.469364	0.47052	0.46703	0.467554	0.474362	0.471497	0.471006	0.470087	0.468249
LC34	0.461977	0.46528	0.464146	0.460044	0.468205	0.465845	0.467212	0.458978	0.462292	0.466827	0.466896	0.465254	0.462115	0.464589	0.472793	0.462139	0.457124	0.464399	0.462697	0.463783	0.468955	0.476979	0.471947	0.466006	0.471754	0.47553	0.469679	0.469414	0.473334	0.467853	0.473189	0.473221	0.470281	0.475214	0.477395	0.471933	0.470903	0.471408	0.47955	0.472643	0.467709	0.467415	0.466367	0.465254	0.472459	0.471876	0.469363	0.468791	0.468901
LL01	0.413187	0.416266	0.412625	0.412225	0.416084	0.411063	0.416094	0.40912	0.415568	0.417053	0.419132	0.412473	0.417109	0.412945	0.42054	0.40677	0.409099	0.412948	0.408328	0.416576	0.42104	0.426916	0.424497	0.41029	0.418581	0.421303	0.419154	0.41937	0.423573	0.414568	0.416123	0.418575	0.411805	0.419141	0.418325	0.415872	0.413389	0.411571	0.421321	0.416574	0.412226	0.414244	0.408446	0.406828	0.418017	0.426082	0.420733	0.418521	0.420378
LL03	0.427501	0.428883	0.426372	0.42442	0.435541	0.431439	0.424847	0.422224	0.429419	0.43094	0.434758	0.431041	0.425084	0.424659	0.432533	0.428242	0.42128	0.423429	0.422839	0.430252	0.433824	0.437511	0.434488	0.429783	0.432995	0.436156	0.434959	0.433349	0.438264	0.430322	0.434988	0.433532	0.432221	0.43654	0.438014	0.434967	0.4311	0.432267	0.442819	0.430832	0.429172	0.43182	0.428175	0.428405	0.434243	0.436514	0.436362	0.435231	0.434025
LL05	0.39565	0.400516	0.396005	0.393229	0.400226	0.397075	0.394114	0.392614	0.399435	0.394033	0.402374	0.393337	0.396592	0.397088	0.398586	0.395438	0.391614	0.404885	0.403552	0.399988	0.403048	0.406691	0.404583	0.396379	0.398742	0.399998	0.396695	0.398019	0.405666	0.397277	0.398292	0.395918	0.396368	0.397103	0.400203	0.40091	0.397633	0.395387	0.400548	0.393856	0.393653	0.39804	0.38518	0.392931	0.393576	0.404295	0.40323	0.405396	0.405677
LL06	0.436066	0.431679	0.433353	0.427671	0.437024	0.439621	0.436353	0.428479	0.436392	0.439164	0.440343	0.433069	0.43241	0.432458	0.437872	0.428771	0.426777	0.430415	0.427826	0.439924	0.443765	0.448188	0.444863	0.437505	0.439946	0.446806	0.447791	0.444424	0.446954	0.437616	0.440195	0.440597	0.440945	0.445054	0.446084	0.443408	0.437173	0.43993	0.44332	0.434396	0.434275	0.436365	0.431529	0.431226	0.438838	0.443689	0.439097	0.439553	0.437255
LL07	0.420232	0.419605	0.41553	0.413612	0.422593	0.422956	0.423435	0.41377	0.422144	0.421235	0.424049	0.419069	0.421518	0.422913	0.426481	0.417349	0.413097	0.418838	0.418527	0.417355	0.429735	0.435775	0.430475	0.42486	0.42758	0.429861	0.429247	0.425162	0.433487	0.419684	0.42552	0.427241	0.423396	0.428229	0.430563	0.425863	0.425487	0.426469	0.433451	0.425474	0.418252	0.422568	0.418221	0.420176	0.425501	0.428508	0.424782	0.422022	0.42449
LL08	0.409828	0.406985	0.406999	0.405567	0.412229	0.41131	0.408837	0.404577	0.408729	0.413738	0.41064	0.410819	0.408427	0.404729	0.407444	0.404835	0.395886	0.403727	0.407348	0.40896	0.416232	0.415468	0.415496	0.409974	0.418462	0.417364	0.416131	0.418469	0.41895	0.414557	0.414553	0.421233	0.415888	0.417078	0.418976	0.416596	0.412887	0.411477	0.424043	0.40952	0.408137	0.408292	0.411379	0.402936	0.414746	0.426572	0.412081	0.416036	0.415709
LL09	0.417241	0.421486	0.417094	0.415674	0.420355	0.41695	0.417297	0.414915	0.41313	0.416338	0.422668	0.415588	0.417566	0.41435	0.417198	0.417241	0.412622	0.423901	0.422146	0.415748	0.424341	0.430755	0.42286	0.416073	0.424174	0.428511	0.421337	0.421471	0.427219	0.418381	0.421365	0.421052	0.42059	0.423959	0.426352	0.424358	0.422409	0.422447	0.426487	0.420609	0.412685	0.418498	0.415867	0.412822	0.424156	0.421392	0.427927	0.42548	0.427845
LL10	0.402232	0.406967	0.404407	0.400315	0.409266	0.404253	0.401793	0.395889	0.399826	0.400649	0.408492	0.399123	0.404684	0.404088	0.407212	0.402017	0.398747	0.409625	0.407016	0.403352	0.411376	0.416867	0.41094	0.41168	0.413729	0.411874	0.406229	0.410311	0.413698	0.407672	0.409812	0.409083	0.404332	0.413266	0.414024	0.409242	0.40946	0.41182	0.415199	0.404493	0.401694	0.399422	0.401352	0.398718	0.406033	0.410302	0.416702	0.412345	0.414374
LL11	0.410859	0.412513	0.411473	0.411324	0.421245	0.41491	0.415941	0.411952	0.419591	0.419164	0.418297	0.416318	0.410751	0.419268	0.41923	0.412905	0.404399	0.41487	0.414132	0.416429	0.418014	0.425137	0.423917	0.415776	0.42106	0.422124	0.418583	0.421905	0.424452	0.421826	0.416084	0.422849	0.41442	0.422424	0.428531	0.417296	0.41582	0.419172	0.42563	0.414978	0.412785	0.412967	0.410757	0.418341	0.415549	0.422371	0.417175	0.421449	0.414947
LL12	0.404973	0.409611	0.401781	0.409032	0.408946	0.409145	0.406032	0.403447	0.40318	0.403743	0.410825	0.404689	0.406156	0.403892	0.404725	0.402119	0.395653	0.407364	0.408942	0.403694	0.415443	0.418378	0.408084	0.407896	0.412971	0.417901	0.411026	0.413099	0.416708	0.407884	0.409503	0.414039	0.40924	0.409972	0.413739	0.413306	0.411369	0.408834	0.415533	0.407865	0.404596	0.406341	0.405011	0.402996	0.407709	0.413128	0.411343	0.415431	0.419048
LL14	0.399566	0.408089	0.401466	0.403177	0.40569	0.404831	0.401954	0.401362	0.400114	0.398803	0.406482	0.401747	0.40291	0.399742	0.402327	0.402113	0.395313	0.409389	0.40909	0.402558	0.410728	0.415109	0.405928	0.402304	0.408556	0.411164	0.405742	0.407914	0.413046	0.402034	0.407731	0.405282	0.406415	0.404943	0.411099	0.409068	0.404668	0.406789	0.411902	0.40717	0.398711	0.402896	0.40092	0.40006	0.407892	0.40901	0.413448	0.411225	0.410874
LL15	0.422593	0.424121	0.42016	0.422321	0.429992	0.426209	0.427283	0.417509	0.426166	0.427178	0.429265	0.423972	0.4258	0.427672	0.431423	0.422539	0.417738	0.422715	0.422191	0.423188	0.432318	0.439122	0.434435	0.427659	0.432248	0.434802	0.432053	0.430851	0.436746	0.426861	0.433756	0.434149	0.428509	0.433688	0.436425	0.429724	0.428978	0.43033	0.438047	0.431424	0.423947	0.427241	0.422813	0.424642	0.431787	0.43712	0.43058	0.431879	0.434778
LL16	0.39648	0.403091	0.398717	0.38991	0.39698	0.395218	0.393726	0.391132	0.395392	0.387727	0.399376	0.390355	0.398081	0.39174	0.40026	0.399083	0.393878	0.401929	0.404834	0.39946	0.401283	0.413036	0.407197	0.402121	0.404991	0.408754	0.400613	0.400484	0.408255	0.399955	0.400662	0.401744	0.399891	0.400005	0.405521	0.406078	0.400696	0.399308	0.405716	0.398035	0.397547	0.401064	0.392984	0.395041	0.399563	0.405185	0.404046	0.405779	0.410759
LL17	0.437382	0.43474	0.438496	0.431425	0.440363	0.439009	0.437954	0.429653	0.438137	0.44117	0.438954	0.436575	0.43836	0.438501	0.443811	0.435254	0.429563	0.436376	0.434416	0.434831	0.441716	0.451502	0.444653	0.440045	0.444906	0.442524	0.443821	0.443864	0.451233	0.441295	0.443254	0.443271	0.439901	0.444818	0.449131	0.442861	0.440268	0.440795	0.448746	0.439367	0.437757	0.436945	0.43938	0.435921	0.441614	0.447447	0.439727	0.443569	0.441507
LL20	0.412771	0.414429	0.414092	0.409891	0.420933	0.41972	0.414514	0.412818	0.41408	0.414003	0.422196	0.414683	0.413823	0.412586	0.416611	0.410455	0.406477	0.418553	0.409865	0.418682	0.423881	0.427338	0.421497	0.417188	0.423218	0.426886	0.423407	0.422573	0.426563	0.416173	0.418945	0.422376	0.421171	0.424107	0.423775	0.421953	0.417836	0.419594	0.426585	0.417951	0.412462	0.413783	0.416249	0.413973	0.418647	0.425757	0.421725	0.42342	0.419733
LL22	0.397406	0.402972	0.399334	0.400825	0.403957	0.400139	0.398504	0.396912	0.398374	0.393809	0.40802	0.397593	0.40207	0.398858	0.395902	0.396338	0.395472	0.40571	0.402541	0.399871	0.410238	0.412494	0.401615	0.40063	0.408261	0.410424	0.402833	0.404469	0.407407	0.399457	0.400959	0.404454	0.401239	0.403669	0.405145	0.404526	0.404348	0.400644	0.409404	0.399769	0.393936	0.399003	0.399494	0.396562	0.401074	0.406992	0.407613	0.413362	0.412477
LL23	0.416382	0.410861	0.408483	0.414366	0.422576	0.418734	0.417315	0.411365	0.416861	0.41991	0.421668	0.412199	0.420058	0.410088	0.416658	0.408728	0.404682	0.412133	0.413646	0.415187	0.42381	0.430838	0.421698	0.417952	0.426358	0.430148	0.421105	0.421967	0.429464	0.418793	0.419482	0.422651	0.417437	0.430287	0.425435	0.419554	0.420033	0.4218	0.427986	0.417338	0.416065	0.414115	0.41208	0.409347	0.419671	0.426751	0.421023	0.423015	0.420768
LL25	0.409056	0.412647	0.411877	0.408937	0.416297	0.413964	0.411355	0.408897	0.40832	0.408641	0.416993	0.411779	0.411705	0.408978	0.414318	0.407542	0.403448	0.410431	0.406008	0.410585	0.413204	0.422453	0.420299	0.409872	0.416241	0.421311	0.41659	0.41672	0.419782	0.417816	0.416512	0.416237	0.411621	0.418377	0.424354	0.416185	0.411025	0.415183	0.418786	0.41205	0.412253	0.413937	0.412346	0.410046	0.417552	0.42434	0.419065	0.418851	0.417593
LL26	0.443296	0.443312	0.439541	0.440429	0.449049	0.446412	0.444548	0.435801	0.441056	0.444549	0.446555	0.443625	0.442795	0.441248	0.446373	0.440338	0.434957	0.436504	0.442128	0.443489	0.44713	0.453892	0.451826	0.44324	0.4513	0.454737	0.449458	0.446377	0.45573	0.446533	0.449817	0.449944	0.449561	0.453782	0.453858	0.449632	0.44849	0.451501	0.455195	0.444979	0.442861	0.444455	0.444595	0.440925	0.448913	0.448928	0.445027	0.444702	0.44197
LL30	0.407395	0.406119	0.39909	0.403181	0.409421	0.408802	0.405426	0.400861	0.405145	0.411125	0.410905	0.405119	0.407643	0.406533	0.412544	0.401748	0.397357	0.405092	0.402204	0.406843	0.41923	0.420595	0.412947	0.410302	0.417539	0.421514	0.411808	0.414587	0.418102	0.410986	0.410401	0.412572	0.408339	0.416111	0.414479	0.410361	0.412055	0.407519	0.416879	0.408829	0.405024	0.409352	0.401234	0.400097	0.410209	0.417223	0.412729	0.409262	0.415711
LL31	0.394389	0.397406	0.394304	0.389751	0.401359	0.397209	0.399094	0.385482	0.397481	0.397805	0.396825	0.390592	0.392086	0.397883	0.403956	0.395386	0.386859	0.396494	0.391175	0.389897	0.403792	0.411882	0.407321	0.397019	0.407769	0.407587	0.404534	0.406433	0.407113	0.408171	0.404448	0.407277	0.408783	0.406715	0.40875	0.404164	0.398582	0.405674	0.409739	0.395193	0.395419	0.394065	0.393838	0.395856	0.398484	0.40738	0.400682	0.399735	0.400449
LL32	0.387932	0.391526	0.389329	0.388219	0.393143	0.389825	0.391507	0.383109	0.393734	0.394699	0.390318	0.391486	0.390843	0.391115	0.395832	0.384014	0.380789	0.393412	0.392145	0.388613	0.397467	0.404625	0.40006	0.393162	0.397175	0.404308	0.400238	0.39571	0.40249	0.3964	0.398684	0.402182	0.398222	0.396709	0.400225	0.394929	0.392002	0.393906	0.405436	0.392928	0.387933	0.384883	0.39039	0.389421	0.395583	0.403995	0.399835	0.393406	0.395513
LL33	0.43587	0.435607	0.431184	0.432525	0.439207	0.437367	0.437495	0.430247	0.43546	0.440168	0.440381	0.439754	0.437418	0.431231	0.441816	0.430043	0.427553	0.433785	0.43464	0.437435	0.439546	0.447056	0.439787	0.435195	0.441249	0.44456	0.43732	0.438439	0.446447	0.434226	0.437886	0.441598	0.437435	0.443268	0.443096	0.440407	0.436846	0.436912	0.447769	0.442669	0.43401	0.438781	0.433411	0.426008	0.440191	0.445116	0.440744	0.43831	0.443195
LL34	0.41994	0.420551	0.419269	0.417478	0.429268	0.422574	0.425934	0.417282	0.417735	0.425074	0.426212	0.423229	0.42253	0.418162	0.426047	0.420569	0.414478	0.420946	0.413051	0.421652	0.426179	0.438121	0.428199	0.423442	0.43328	0.431776	0.427529	0.425639	0.431602	0.422016	0.425131	0.427	0.420853	0.4298	0.429079	0.426502	0.427515	0.426026	0.43255	0.422642	0.420884	0.422108	0.419935	0.416071	0.426328	0.427806	0.429305	0.425891	0.422327
LL35	0.406703	0.402725	0.39968	0.400887	0.409133	0.40682	0.40842	0.39604	0.403754	0.407905	0.411378	0.403942	0.406633	0.407619	0.416067	0.401438	0.393594	0.397193	0.402602	0.402223	0.417765	0.422953	0.420577	0.409234	0.41518	0.415298	0.418532	0.411438	0.420259	0.411744	0.409031	0.41116	0.410969	0.414849	0.418755	0.407701	0.410361	0.413389	0.421182	0.401933	0.400896	0.406203	0.404077	0.404965	0.409839	0.413451	0.411579	0.406029	0.409436
LT2	0.459937	0.462716	0.458822	0.457605	0.466403	0.463401	0.468459	0.46054	0.461721	0.465591	0.466293	0.464952	0.459634	0.46147	0.472735	0.461314	0.454973	0.46247	0.461158	0.461671	0.468239	0.475012	0.471223	0.465262	0.468072	0.472718	0.470084	0.467952	0.471701	0.460504	0.471213	0.468914	0.466055	0.469382	0.475545	0.469567	0.465637	0.469421	0.471876	0.467812	0.467903	0.464749	0.464177	0.464178	0.470781	0.471374	0.467211	0.467619	0.462091
LT3	0.459885	0.461564	0.459913	0.457814	0.468463	0.462741	0.466091	0.457288	0.460663	0.46499	0.465767	0.463586	0.459028	0.46113	0.470794	0.458475	0.455414	0.462559	0.460562	0.463272	0.466892	0.472983	0.471053	0.464996	0.467209	0.470591	0.469786	0.467385	0.471497	0.465131	0.469652	0.470977	0.468838	0.470715	0.475427	0.470133	0.468717	0.467467	0.474694	0.46732	0.465806	0.465312	0.462477	0.464192	0.468425	0.472472	0.469557	0.46767	0.467247
LT5	0.459122	0.458151	0.457432	0.457438	0.464232	0.460911	0.463535	0.453223	0.45914	0.463204	0.462572	0.460896	0.457853	0.45975	0.466511	0.456013	0.453397	0.459329	0.456662	0.46022	0.463623	0.473327	0.46711	0.462044	0.46679	0.470481	0.466934	0.464312	0.471611	0.462718	0.467501	0.467314	0.464708	0.471589	0.474774	0.468058	0.466178	0.465675	0.472558	0.464085	0.462645	0.459185	0.460875	0.459582	0.466541	0.468047	0.466731	0.464254	0.464975
LT6	0.457961	0.456508	0.456053	0.453438	0.462938	0.459532	0.462178	0.454971	0.462376	0.463273	0.46327	0.461693	0.454443	0.456066	0.469133	0.458676	0.452207	0.459344	0.459367	0.460367	0.466856	0.473118	0.469855	0.462777	0.464765	0.470452	0.46812	0.467416	0.470999	0.459959	0.465668	0.469345	0.46384	0.467947	0.474405	0.468021	0.465691	0.467651	0.472235	0.466412	0.463756	0.46312	0.464065	0.461246	0.469708	0.470707	0.465955	0.466204	0.460337
LT7	0.458008	0.460733	0.460862	0.458415	0.467441	0.464586	0.467648	0.45882	0.463046	0.468373	0.465458	0.465646	0.463611	0.462404	0.471608	0.459583	0.454428	0.464205	0.460659	0.463507	0.466464	0.474379	0.471196	0.468373	0.468438	0.470882	0.47038	0.466814	0.472697	0.462721	0.470355	0.470637	0.465636	0.471334	0.477429	0.471708	0.466271	0.469604	0.472238	0.468813	0.465369	0.464698	0.46595	0.46388	0.469697	0.469192	0.46589	0.465178	0.464892
LT8	0.460267	0.461232	0.459533	0.457712	0.467019	0.463221	0.467004	0.455281	0.461163	0.465487	0.464238	0.46272	0.45843	0.460119	0.470178	0.458567	0.453959	0.461044	0.460503	0.461816	0.465283	0.474186	0.468437	0.465451	0.468697	0.470897	0.471421	0.465673	0.471815	0.465656	0.469437	0.470084	0.468242	0.472504	0.475869	0.46924	0.466714	0.468799	0.474721	0.467788	0.465006	0.463134	0.463168	0.461523	0.468503	0.469755	0.468086	0.466733	0.466336
LT9	0.456467	0.455074	0.455387	0.453122	0.463493	0.458017	0.462303	0.451901	0.459721	0.461018	0.461525	0.458116	0.455249	0.455157	0.46281	0.453049	0.450618	0.457374	0.455525	0.456418	0.461964	0.467357	0.463478	0.460846	0.458467	0.46415	0.465463	0.461135	0.467205	0.45833	0.462678	0.46294	0.459606	0.466391	0.469718	0.46462	0.461179	0.462164	0.469756	0.460922	0.460726	0.455562	0.459501	0.457556	0.461286	0.466114	0.463549	0.460618	0.460342
LT10	0.457141	0.455059	0.456091	0.456518	0.463721	0.46031	0.463411	0.452914	0.462025	0.46359	0.460888	0.459696	0.460431	0.460685	0.467703	0.457823	0.452601	0.458458	0.456582	0.459935	0.462052	0.47074	0.464765	0.460824	0.463853	0.467888	0.464527	0.463539	0.469179	0.461037	0.465385	0.463315	0.463973	0.469281	0.472539	0.467788	0.462923	0.463638	0.471687	0.464905	0.460981	0.459603	0.463162	0.457997	0.465535	0.468119	0.464646	0.462139	0.462676
LT11	0.454146	0.45469	0.455174	0.453398	0.463434	0.45728	0.457836	0.449664	0.455923	0.460508	0.458439	0.459437	0.454825	0.455306	0.463634	0.453772	0.449934	0.456607	0.454132	0.457022	0.460203	0.469306	0.462136	0.459187	0.46316	0.465433	0.462946	0.459896	0.466975	0.458932	0.46493	0.46462	0.460771	0.465762	0.470947	0.462679	0.460799	0.462194	0.469491	0.462811	0.459279	0.457501	0.461069	0.456117	0.462575	0.462478	0.461448	0.459382	0.459082
LT12	0.460354	0.460132	0.459853	0.459947	0.470716	0.463792	0.467471	0.455765	0.465726	0.466461	0.463593	0.463665	0.462902	0.461349	0.470521	0.459923	0.455508	0.461519	0.461458	0.462162	0.469184	0.475954	0.47063	0.466339	0.468088	0.472299	0.470453	0.470459	0.474426	0.466983	0.471175	0.471299	0.468765	0.473081	0.478556	0.471246	0.468832	0.471493	0.476317	0.469265	0.465267	0.463673	0.465214	0.461899	0.469506	0.469455	0.46813	0.467459	0.465799
LT13	0.456958	0.457026	0.452883	0.450386	0.464123	0.458987	0.46291	0.455105	0.457865	0.461474	0.461879	0.459301	0.455797	0.456158	0.4628	0.453638	0.449692	0.457352	0.454562	0.458854	0.463981	0.468734	0.465538	0.460469	0.458572	0.464046	0.466575	0.462682	0.465352	0.458877	0.463042	0.464603	0.459969	0.465115	0.469153	0.464307	0.461958	0.46341	0.470179	0.460328	0.459947	0.458265	0.457929	0.45851	0.462883	0.467055	0.465402	0.463337	0.460191
LT14	0.464465	0.464856	0.463373	0.461095	0.473004	0.468286	0.471223	0.462805	0.464639	0.468998	0.472661	0.467325	0.465385	0.46263	0.47409	0.463537	0.459341	0.464809	0.462714	0.465838	0.469521	0.475487	0.473242	0.469384	0.470438	0.472941	0.473801	0.469901	0.476526	0.465533	0.470967	0.474	0.469559	0.473921	0.480239	0.471935	0.471792	0.471069	0.477746	0.471607	0.46831	0.470102	0.467293	0.466502	0.472738	0.474491	0.473065	0.471727	0.468297
LT15	0.459397	0.456881	0.458567	0.459541	0.466966	0.462707	0.465029	0.455006	0.463631	0.465651	0.462912	0.460955	0.462622	0.459974	0.470524	0.459307	0.454435	0.460394	0.458925	0.460369	0.466409	0.473168	0.469009	0.463692	0.468394	0.470566	0.46807	0.466702	0.472742	0.463271	0.468617	0.466984	0.467139	0.472145	0.476333	0.4707	0.466177	0.468048	0.474293	0.467836	0.464413	0.460409	0.464311	0.460593	0.467219	0.468122	0.46444	0.46376	0.463549
LT16	0.460425	0.461077	0.456969	0.455298	0.464434	0.461626	0.466779	0.453146	0.458697	0.461468	0.464122	0.462738	0.457678	0.459269	0.46991	0.457888	0.45244	0.458032	0.458629	0.458243	0.464465	0.472224	0.469447	0.465247	0.466461	0.46878	0.469333	0.466201	0.471157	0.461775	0.469499	0.469937	0.464735	0.469658	0.474966	0.471195	0.466559	0.467762	0.474315	0.466821	0.464624	0.463763	0.461872	0.459673	0.467988	0.468937	0.466064	0.464589	0.464401
LT17	0.457996	0.458641	0.459759	0.455687	0.464746	0.460619	0.463801	0.457178	0.461132	0.46668	0.462817	0.463853	0.459298	0.458928	0.468969	0.457866	0.453173	0.460833	0.456415	0.460397	0.46569	0.473601	0.468198	0.464515	0.465386	0.468792	0.466312	0.466615	0.470649	0.461379	0.466765	0.467322	0.4649	0.469562	0.473663	0.469537	0.462882	0.467001	0.472139	0.465745	0.46241	0.462226	0.46345	0.461814	0.467493	0.470632	0.464831	0.462512	0.463156
LT18	0.451663	0.453978	0.451471	0.449601	0.459132	0.453764	0.45629	0.449286	0.451953	0.458742	0.457585	0.456699	0.450307	0.452924	0.460239	0.451273	0.445696	0.453181	0.450859	0.456286	0.456651	0.465926	0.461255	0.4557	0.457082	0.46237	0.459825	0.457588	0.463911	0.453234	0.458432	0.461552	0.455908	0.46242	0.468478	0.459204	0.45719	0.45915	0.464789	0.460424	0.454832	0.454689	0.454957	0.453864	0.458116	0.464555	0.460233	0.459025	0.458404
LT19	0.457202	0.459613	0.458023	0.458232	0.468683	0.460878	0.466312	0.454662	0.462622	0.464961	0.464066	0.462034	0.461671	0.459628	0.46707	0.455783	0.453945	0.460499	0.46017	0.462554	0.465498	0.474816	0.468067	0.463761	0.467603	0.471954	0.46943	0.466621	0.473682	0.463891	0.469093	0.470188	0.466425	0.472835	0.475219	0.467903	0.467827	0.468819	0.473932	0.467842	0.464915	0.462693	0.463346	0.459105	0.467715	0.467918	0.467518	0.465827	0.464828
LT20	0.454541	0.457438	0.454547	0.454767	0.462864	0.458348	0.46035	0.453825	0.456272	0.461345	0.463379	0.461379	0.456619	0.457794	0.460996	0.455863	0.448517	0.459432	0.455906	0.461708	0.462602	0.470371	0.463933	0.459101	0.463266	0.468331	0.463234	0.460499	0.467774	0.45769	0.465567	0.46505	0.460038	0.469329	0.471186	0.463087	0.464375	0.466138	0.470528	0.46368	0.460672	0.461461	0.459672	0.457801	0.465414	0.465378	0.46505	0.464596	0.459195
LT21	0.458859	0.460247	0.457152	0.456321	0.467613	0.463642	0.467125	0.457923	0.461102	0.466641	0.465109	0.465913	0.461168	0.460997	0.466506	0.45922	0.455343	0.462026	0.460747	0.463974	0.467535	0.475195	0.468331	0.464925	0.465747	0.470941	0.469727	0.468176	0.47131	0.465855	0.470756	0.468913	0.465542	0.470915	0.477048	0.46932	0.467018	0.469867	0.472705	0.467875	0.463468	0.462009	0.461424	0.463592	0.466042	0.47133	0.467532	0.467656	0.46456
LT22	0.454076	0.453383	0.454738	0.454333	0.4622	0.458235	0.461043	0.450895	0.457789	0.459786	0.458766	0.457966	0.455823	0.456281	0.462327	0.452673	0.450016	0.457437	0.456244	0.459224	0.461951	0.470005	0.462422	0.459305	0.462453	0.467666	0.464722	0.462808	0.467453	0.459847	0.464471	0.463275	0.461377	0.468361	0.472835	0.463879	0.462849	0.463424	0.470522	0.461671	0.457863	0.458818	0.46041	0.456885	0.462203	0.466534	0.463185	0.461108	0.460611
LT24	0.456281	0.458131	0.457018	0.454774	0.466351	0.459528	0.462313	0.45411	0.457219	0.461482	0.461582	0.461247	0.458355	0.457869	0.467274	0.456256	0.451164	0.458074	0.456383	0.459543	0.463036	0.471028	0.464877	0.459736	0.465601	0.468043	0.464578	0.462659	0.468266	0.460295	0.46663	0.467536	0.46243	0.467361	0.473278	0.465499	0.464096	0.465585	0.472645	0.465762	0.46184	0.461542	0.4616	0.459567	0.466035	0.464571	0.465406	0.463332	0.462325
LT25	0.459378	0.464187	0.460013	0.459717	0.466924	0.464373	0.467921	0.462348	0.462542	0.467761	0.467065	0.467119	0.45963	0.462397	0.469903	0.462048	0.45692	0.463554	0.461077	0.465813	0.466764	0.476959	0.47064	0.46653	0.468719	0.474549	0.471879	0.469862	0.473984	0.465589	0.473497	0.471849	0.468348	0.471822	0.476864	0.470037	0.466141	0.470676	0.474667	0.468304	0.467972	0.465536	0.462472	0.464486	0.470481	0.472468	0.469709	0.467874	0.465899
LT26	0.450238	0.451241	0.448127	0.447078	0.459284	0.450763	0.455661	0.447346	0.449792	0.45506	0.455179	0.454073	0.450284	0.451624	0.461136	0.450017	0.444313	0.451146	0.449112	0.454942	0.456915	0.467006	0.461351	0.454159	0.459837	0.461482	0.458857	0.456107	0.464183	0.452997	0.460126	0.459752	0.455002	0.461941	0.467685	0.455361	0.456943	0.458378	0.465171	0.458398	0.453693	0.45368	0.453817	0.450418	0.458148	0.461079	0.459091	0.456055	0.4555
LT27	0.457602	0.457711	0.458977	0.455789	0.464494	0.462232	0.466779	0.457074	0.462349	0.464976	0.463274	0.460907	0.46125	0.461061	0.468465	0.457101	0.451267	0.460467	0.456165	0.459609	0.465863	0.471238	0.467614	0.463075	0.465076	0.469843	0.466667	0.465656	0.46874	0.462457	0.469227	0.466076	0.466263	0.470907	0.473277	0.471359	0.465401	0.466714	0.472667	0.465813	0.462963	0.461254	0.465941	0.460809	0.466309	0.467708	0.464741	0.462395	0.461329
LT28	0.456882	0.458005	0.456275	0.454995	0.464916	0.458396	0.461845	0.453566	0.456547	0.463622	0.46273	0.461342	0.457745	0.46003	0.466421	0.456367	0.452437	0.459685	0.454176	0.460727	0.463689	0.470922	0.467519	0.460498	0.464288	0.468848	0.465629	0.462786	0.470695	0.460639	0.465009	0.465441	0.462391	0.470195	0.471994	0.463418	0.463515	0.465263	0.470539	0.462894	0.459083	0.458666	0.461463	0.458652	0.463843	0.466743	0.464996	0.463405	0.460308
LT29	0.462548	0.462518	0.460522	0.458971	0.470625	0.465634	0.470224	0.458589	0.465207	0.465026	0.468916	0.465148	0.462915	0.461928	0.471541	0.461671	0.454597	0.462297	0.460569	0.462811	0.470278	0.47295	0.472591	0.466034	0.467743	0.470936	0.472908	0.469935	0.473181	0.46567	0.469753	0.471389	0.467761	0.472058	0.477182	0.474101	0.468218	0.47137	0.47419	0.470294	0.468389	0.466619	0.465519	0.463346	0.473049	0.47147	0.468631	0.468706	0.464864
LT30	0.460296	0.460195	0.457792	0.455804	0.464866	0.463713	0.465437	0.456627	0.460575	0.464129	0.466298	0.462475	0.457457	0.457321	0.468861	0.459012	0.45248	0.458014	0.459345	0.460187	0.466203	0.474951	0.468968	0.467771	0.468293	0.470789	0.470888	0.467148	0.4716	0.462458	0.469696	0.469338	0.465218	0.471564	0.475183	0.469853	0.467043	0.469027	0.473913	0.466282	0.464485	0.463327	0.462166	0.460172	0.468624	0.470325	0.467174	0.466521	0.462269
LT31	0.450643	0.455541	0.45353	0.4512	0.459592	0.455398	0.458794	0.452269	0.453917	0.460008	0.460469	0.45854	0.454953	0.454229	0.460938	0.452157	0.445471	0.453412	0.450952	0.455288	0.459159	0.465387	0.461425	0.457902	0.458485	0.463771	0.461485	0.459224	0.46184	0.452916	0.461805	0.459636	0.455724	0.460914	0.467425	0.460991	0.457679	0.46006	0.461951	0.461304	0.457931	0.456757	0.455802	0.454532	0.460302	0.464582	0.461804	0.459677	0.457327
MH1	0.436974	0.432635	0.432749	0.426884	0.440659	0.43437	0.433388	0.43563	0.432528	0.441014	0.438563	0.43628	0.432572	0.435643	0.436589	0.431047	0.427011	0.430926	0.424888	0.436837	0.440821	0.443249	0.438992	0.430802	0.444142	0.443552	0.438677	0.440405	0.441335	0.440198	0.440087	0.440751	0.435969	0.441018	0.443737	0.433222	0.44434	0.437047	0.441251	0.433678	0.431367	0.43252	0.433726	0.433508	0.43827	0.437613	0.439168	0.44066	0.436331
MH2	0.435263	0.434196	0.433303	0.436384	0.442858	0.437032	0.43275	0.435134	0.437283	0.444095	0.443669	0.435359	0.443341	0.439644	0.440475	0.434679	0.428029	0.433305	0.427936	0.435654	0.44745	0.445275	0.442951	0.433506	0.446461	0.43844	0.442487	0.443248	0.444582	0.435485	0.440058	0.438093	0.437344	0.445831	0.44137	0.438795	0.439923	0.440401	0.441958	0.43889	0.433351	0.435699	0.431859	0.43319	0.440571	0.438251	0.440271	0.44396	0.440182
MH3	0.437245	0.435727	0.433282	0.434584	0.4449	0.44018	0.430573	0.437857	0.431694	0.440917	0.441209	0.436667	0.434379	0.433519	0.43652	0.437797	0.431219	0.437701	0.43494	0.441796	0.444792	0.449708	0.441675	0.435731	0.446801	0.446173	0.439911	0.442164	0.447384	0.440736	0.442108	0.439729	0.436674	0.448326	0.447507	0.438125	0.445041	0.442182	0.444814	0.443843	0.435158	0.437729	0.434432	0.429769	0.441252	0.436231	0.442369	0.440966	0.440877
MH4	0.443019	0.44196	0.443538	0.439279	0.447024	0.442983	0.442044	0.444286	0.439399	0.450109	0.450414	0.442746	0.441507	0.445658	0.448254	0.445542	0.441236	0.441242	0.435995	0.448261	0.442196	0.447037	0.446532	0.440989	0.448033	0.446417	0.445488	0.445816	0.451442	0.446076	0.44893	0.442756	0.443079	0.449726	0.445833	0.446003	0.448165	0.444355	0.450935	0.445594	0.442688	0.44154	0.44271	0.445946	0.446425	0.448641	0.445135	0.445726	0.444204
MH5	0.420909	0.418354	0.41688	0.412783	0.422514	0.419907	0.412844	0.416988	0.41072	0.422543	0.424056	0.417463	0.422075	0.41681	0.419651	0.417966	0.411261	0.415261	0.41072	0.418975	0.430305	0.434758	0.427265	0.418943	0.425689	0.426774	0.42564	0.425439	0.430835	0.421483	0.419176	0.426196	0.422939	0.429299	0.426281	0.417371	0.42825	0.424354	0.430576	0.419914	0.416235	0.418458	0.41703	0.413152	0.42258	0.42099	0.424296	0.420386	0.420958
MH6	0.423539	0.422174	0.420017	0.412744	0.429009	0.42343	0.415707	0.418546	0.41578	0.42855	0.423099	0.418031	0.418377	0.418959	0.424644	0.424684	0.418825	0.417475	0.409083	0.423735	0.430527	0.428243	0.429806	0.42215	0.426983	0.42713	0.430069	0.425277	0.425299	0.426074	0.428601	0.425669	0.425829	0.429288	0.426949	0.422326	0.429063	0.427362	0.431198	0.421635	0.421146	0.418288	0.415971	0.420308	0.420936	0.42611	0.428388	0.424646	0.423005
MH7	0.428732	0.428261	0.428305	0.42349	0.432922	0.427218	0.425511	0.425656	0.421662	0.430302	0.430882	0.426629	0.422726	0.425664	0.429304	0.427834	0.420178	0.427774	0.417893	0.434125	0.428527	0.434087	0.439179	0.423753	0.434942	0.432349	0.433472	0.429488	0.430834	0.43137	0.431842	0.429829	0.431125	0.4366	0.432084	0.426528	0.435573	0.428856	0.440364	0.427353	0.429929	0.422813	0.424551	0.427344	0.429654	0.430212	0.435038	0.426979	0.429475
MH8	0.430687	0.427374	0.424604	0.420567	0.434782	0.427509	0.423528	0.423062	0.422651	0.434629	0.431914	0.42405	0.425516	0.42854	0.434792	0.429339	0.420186	0.422431	0.417251	0.428737	0.433462	0.438919	0.436839	0.429491	0.435856	0.434711	0.435686	0.432825	0.436332	0.429946	0.435117	0.432518	0.434354	0.437511	0.434054	0.429534	0.437386	0.43303	0.439295	0.428533	0.426143	0.427147	0.429989	0.429276	0.43212	0.432898	0.435579	0.433987	0.429612
MH9	0.440127	0.437971	0.439278	0.436083	0.443992	0.439728	0.439573	0.43778	0.433494	0.444424	0.445967	0.440135	0.436911	0.442022	0.445793	0.438761	0.435182	0.436727	0.432511	0.441486	0.445083	0.447602	0.44504	0.439036	0.448235	0.448428	0.444181	0.443757	0.449052	0.444696	0.4442	0.443082	0.440634	0.448135	0.446496	0.441106	0.448621	0.442546	0.447533	0.441622	0.434674	0.439161	0.438402	0.434272	0.442326	0.443817	0.4454	0.444986	0.444233
MH10	0.419342	0.414318	0.411211	0.409184	0.421047	0.417344	0.410401	0.415789	0.412721	0.420809	0.422115	0.41194	0.412668	0.413194	0.414881	0.416352	0.41086	0.41154	0.405405	0.414535	0.425056	0.426601	0.422434	0.415815	0.422537	0.42234	0.424957	0.424385	0.42441	0.419553	0.419995	0.421799	0.414361	0.421484	0.423892	0.419083	0.422347	0.420995	0.427474	0.416611	0.412688	0.412953	0.414833	0.413097	0.417617	0.421442	0.421489	0.419806	0.420966
MH11	0.425515	0.421982	0.425332	0.420058	0.429759	0.425938	0.421429	0.420791	0.416204	0.43038	0.429286	0.424336	0.432031	0.42445	0.426681	0.428003	0.422969	0.424216	0.419346	0.426813	0.438671	0.432644	0.438578	0.428988	0.437568	0.432344	0.434579	0.43147	0.438815	0.432132	0.432612	0.431427	0.429072	0.435977	0.434967	0.42775	0.431939	0.430535	0.435334	0.428932	0.422434	0.42139	0.420876	0.424388	0.429242	0.421621	0.430315	0.430954	0.429904
MH12	0.426052	0.426626	0.424634	0.418713	0.430716	0.425991	0.423795	0.419092	0.425163	0.428768	0.428027	0.422572	0.429268	0.423461	0.425799	0.424682	0.423002	0.422783	0.418156	0.425261	0.433448	0.435685	0.435555	0.422789	0.432947	0.434517	0.43212	0.430085	0.434091	0.424334	0.42752	0.42474	0.428813	0.434814	0.434816	0.423933	0.431855	0.430207	0.432504	0.425717	0.423569	0.422357	0.420794	0.419906	0.427237	0.430987	0.429106	0.432075	0.429017
MH13	0.440301	0.435271	0.437563	0.43286	0.442363	0.439193	0.437932	0.43484	0.431906	0.440733	0.444248	0.435819	0.436901	0.438061	0.443552	0.436975	0.432834	0.437466	0.430164	0.442947	0.443246	0.443364	0.446927	0.435123	0.444307	0.445884	0.443148	0.444157	0.444084	0.445237	0.442639	0.441363	0.444639	0.446437	0.444536	0.439644	0.44547	0.440022	0.449623	0.438986	0.438123	0.438118	0.438047	0.435626	0.440783	0.440896	0.443279	0.443164	0.441927
MH14	0.431275	0.429303	0.427773	0.422526	0.436854	0.432151	0.430455	0.428555	0.428067	0.434455	0.437443	0.427325	0.43161	0.430844	0.433647	0.430828	0.425736	0.427502	0.42509	0.430918	0.440248	0.442899	0.439161	0.432061	0.440412	0.441308	0.438126	0.439626	0.43909	0.434547	0.435937	0.438348	0.436876	0.441159	0.439785	0.434146	0.439514	0.434187	0.444821	0.430064	0.42853	0.426287	0.428903	0.430168	0.432365	0.434032	0.434394	0.435707	0.434711
MH15	0.442363	0.442896	0.443244	0.437088	0.449689	0.444132	0.443341	0.444071	0.441167	0.450733	0.452594	0.445943	0.44385	0.44476	0.446192	0.445277	0.439641	0.442964	0.435633	0.44743	0.448315	0.451044	0.45021	0.441807	0.451699	0.4506	0.446528	0.44939	0.45514	0.446411	0.44904	0.446525	0.442515	0.452412	0.4525	0.446989	0.450318	0.446894	0.44943	0.446483	0.440865	0.440859	0.441546	0.443034	0.444506	0.449206	0.445231	0.446664	0.443515
MH16	0.432399	0.434506	0.426336	0.427001	0.43746	0.435074	0.432271	0.428679	0.427768	0.436962	0.435891	0.427888	0.434373	0.431023	0.43521	0.430461	0.424661	0.425364	0.422353	0.434239	0.438075	0.442001	0.440595	0.430606	0.435056	0.437717	0.433076	0.433894	0.441971	0.437384	0.436471	0.438249	0.435555	0.440752	0.437369	0.432796	0.437363	0.435877	0.443542	0.433977	0.428794	0.430866	0.426887	0.428685	0.436578	0.434574	0.439306	0.434467	0.431709
MH17	0.446911	0.441617	0.441128	0.43435	0.445342	0.442861	0.441485	0.440694	0.438023	0.442365	0.446583	0.435724	0.438549	0.442815	0.44756	0.444088	0.43972	0.438471	0.429673	0.445776	0.445331	0.447726	0.454224	0.441847	0.448641	0.448709	0.450259	0.449142	0.448432	0.453514	0.45108	0.447453	0.451894	0.453523	0.449633	0.447972	0.45377	0.447063	0.456584	0.4456	0.445106	0.441785	0.442733	0.44384	0.444522	0.443369	0.448636	0.446426	0.439712
MH18	0.427621	0.425798	0.42577	0.425397	0.425656	0.425732	0.422301	0.42641	0.426596	0.428154	0.431609	0.423686	0.427756	0.430771	0.42961	0.426073	0.42183	0.42384	0.419814	0.429011	0.431542	0.437309	0.436718	0.419466	0.431462	0.430733	0.42811	0.43084	0.435656	0.432218	0.425641	0.424714	0.428625	0.432041	0.429685	0.425862	0.433864	0.425514	0.43234	0.423855	0.42482	0.430139	0.426819	0.42226	0.435667	0.428522	0.427547	0.430986	0.428092
MH19	0.427833	0.426237	0.42704	0.425444	0.431778	0.426658	0.423168	0.422515	0.422937	0.430611	0.431744	0.422222	0.424121	0.424054	0.428844	0.426334	0.423953	0.422233	0.422859	0.42607	0.430968	0.433918	0.432131	0.426514	0.430719	0.434119	0.431341	0.431192	0.434425	0.430997	0.429537	0.429684	0.427469	0.433938	0.434088	0.425335	0.434258	0.428982	0.433266	0.426257	0.425416	0.422684	0.424052	0.424862	0.428244	0.432644	0.431302	0.435661	0.433405
MH20	0.411757	0.409449	0.408699	0.407847	0.413808	0.408018	0.408532	0.411339	0.405602	0.413189	0.413519	0.407353	0.407518	0.408026	0.406926	0.40988	0.405102	0.410415	0.398506	0.411874	0.413823	0.416776	0.417971	0.407465	0.416763	0.416482	0.418553	0.413754	0.418817	0.414159	0.409517	0.411066	0.411435	0.415076	0.416511	0.40803	0.421214	0.409874	0.417528	0.406927	0.410103	0.403986	0.408953	0.410436	0.417555	0.416533	0.415038	0.413466	0.411615
MH21	0.427284	0.424783	0.42485	0.423608	0.429365	0.427669	0.423769	0.425231	0.426847	0.430079	0.430605	0.421599	0.430645	0.429635	0.428607	0.427717	0.422748	0.419585	0.416353	0.43131	0.429991	0.43583	0.429322	0.419216	0.42783	0.428381	0.425011	0.427829	0.430351	0.428009	0.429959	0.421205	0.424108	0.432118	0.428856	0.424044	0.426195	0.422687	0.429884	0.426404	0.424527	0.42247	0.423712	0.420909	0.429227	0.429915	0.426319	0.427876	0.43022
MH22	0.438469	0.436648	0.433977	0.430955	0.439662	0.436488	0.43266	0.430028	0.432448	0.441824	0.438844	0.436472	0.441026	0.43602	0.440562	0.433499	0.430724	0.433279	0.426886	0.437059	0.447158	0.446524	0.444699	0.436573	0.444267	0.444793	0.446426	0.442318	0.447135	0.437987	0.438807	0.441949	0.439132	0.444667	0.445353	0.438925	0.444453	0.440974	0.445391	0.435628	0.43551	0.440226	0.43126	0.434438	0.44428	0.436439	0.443602	0.443352	0.440862
MH23	0.432664	0.435917	0.430876	0.430578	0.438126	0.434764	0.429016	0.430601	0.430126	0.436127	0.4429	0.428775	0.434893	0.432241	0.434069	0.430018	0.425758	0.431444	0.428283	0.431804	0.439588	0.445816	0.440774	0.43988	0.443507	0.440709	0.4417	0.437733	0.443729	0.435568	0.434242	0.436754	0.432841	0.443055	0.4396	0.43592	0.440638	0.437078	0.440117	0.432626	0.428275	0.430675	0.432442	0.432307	0.438097	0.437912	0.436545	0.435239	0.436813
MH24	0.431274	0.430525	0.426325	0.426674	0.435069	0.433321	0.42945	0.425394	0.425226	0.431332	0.436305	0.429987	0.430055	0.424941	0.436289	0.431657	0.425562	0.430115	0.429248	0.434522	0.444151	0.443318	0.441402	0.434638	0.441802	0.436915	0.442571	0.439762	0.443251	0.438732	0.436533	0.43615	0.436907	0.440191	0.44558	0.434236	0.445057	0.435449	0.442654	0.436528	0.43193	0.432501	0.43037	0.432574	0.438111	0.432632	0.439478	0.4396	0.437056
XE02	0.45908	0.461877	0.458095	0.456235	0.466026	0.462862	0.464314	0.455352	0.45976	0.463312	0.466429	0.463672	0.459071	0.462802	0.469227	0.458726	0.453055	0.460463	0.459605	0.460036	0.46726	0.473493	0.469632	0.464634	0.468347	0.472606	0.468033	0.465931	0.472791	0.465295	0.468585	0.469796	0.466805	0.4705	0.472396	0.467714	0.465137	0.467052	0.474476	0.466955	0.463807	0.463625	0.461932	0.462891	0.467464	0.468259	0.467557	0.46675	0.464603
XE03	0.457487	0.460421	0.458744	0.457686	0.465114	0.463237	0.464566	0.457414	0.458289	0.464133	0.464465	0.460729	0.459165	0.460303	0.466679	0.457777	0.45134	0.459985	0.459575	0.461032	0.46641	0.47351	0.469563	0.462941	0.467187	0.470379	0.46639	0.4659	0.469957	0.463714	0.467772	0.469553	0.467714	0.471433	0.473861	0.468871	0.464857	0.469126	0.474591	0.467221	0.46369	0.463855	0.460662	0.462228	0.46778	0.468264	0.465554	0.466458	0.463506
XE04	0.461747	0.464704	0.461514	0.460444	0.468014	0.465816	0.467281	0.457815	0.460203	0.46356	0.466136	0.464183	0.46217	0.462899	0.470671	0.46186	0.456186	0.463041	0.464252	0.462341	0.469547	0.475813	0.470915	0.467106	0.470747	0.475182	0.469167	0.470441	0.47543	0.466759	0.47123	0.472267	0.468122	0.473839	0.477385	0.471758	0.470034	0.472549	0.47757	0.470743	0.465037	0.467237	0.464911	0.464256	0.471711	0.469418	0.469434	0.468092	0.468178
XE05	0.460121	0.463325	0.458737	0.458769	0.465819	0.464944	0.465703	0.455609	0.460721	0.463917	0.4656	0.463115	0.460916	0.462574	0.469241	0.460211	0.453906	0.461589	0.461932	0.461088	0.468191	0.475011	0.470217	0.465377	0.469278	0.474109	0.468493	0.468612	0.472756	0.46548	0.471201	0.473279	0.467932	0.473524	0.476102	0.470713	0.467032	0.471551	0.477142	0.468853	0.465357	0.46603	0.463295	0.463236	0.470702	0.470715	0.467706	0.467456	0.465346
XE06	0.463853	0.466187	0.463146	0.459687	0.470154	0.46814	0.469322	0.45981	0.463201	0.468588	0.469128	0.467153	0.464647	0.465844	0.472981	0.462266	0.458082	0.464934	0.463828	0.465559	0.472445	0.476734	0.474221	0.467822	0.472501	0.477455	0.472994	0.47113	0.475396	0.469953	0.473937	0.47569	0.472292	0.47564	0.47917	0.475269	0.470759	0.473408	0.480135	0.472337	0.4694	0.469119	0.464996	0.46697	0.472313	0.471148	0.470334	0.470333	0.467306
XE07	0.463314	0.465214	0.462595	0.459755	0.469454	0.467429	0.467977	0.458082	0.461683	0.467307	0.468664	0.464818	0.462398	0.46367	0.471625	0.462088	0.455809	0.463465	0.462508	0.464958	0.470629	0.47673	0.473	0.466314	0.471925	0.476173	0.470954	0.470344	0.473084	0.468498	0.472643	0.473345	0.471023	0.473963	0.477419	0.474161	0.469651	0.472821	0.478905	0.470497	0.468191	0.469149	0.465237	0.466753	0.472109	0.469754	0.470465	0.469397	0.466209
XE08	0.456514	0.462005	0.455879	0.456098	0.464383	0.460361	0.46268	0.452939	0.457862	0.461988	0.464587	0.463267	0.45627	0.46005	0.466244	0.457759	0.449749	0.457827	0.458021	0.45891	0.466694	0.471848	0.467032	0.461611	0.466665	0.469411	0.465235	0.464956	0.468952	0.462126	0.466533	0.469243	0.463576	0.467222	0.472191	0.468128	0.46327	0.465531	0.472388	0.465707	0.462658	0.462562	0.460249	0.459657	0.466204	0.4668	0.465019	0.465167	0.462101
XE09	0.46324	0.466361	0.463426	0.4616	0.471115	0.466927	0.46919	0.460658	0.465219	0.467462	0.469641	0.467043	0.464942	0.466648	0.473772	0.463612	0.45885	0.465577	0.464023	0.464477	0.471072	0.478326	0.474042	0.468142	0.47427	0.477941	0.473472	0.472364	0.475282	0.471631	0.475185	0.475987	0.472508	0.47513	0.47874	0.474498	0.473144	0.4757	0.480935	0.471212	0.469723	0.470807	0.467859	0.467203	0.475188	0.470779	0.471578	0.471751	0.468942
XE10	0.462319	0.46463	0.463052	0.460545	0.471362	0.46646	0.468335	0.459082	0.463713	0.468246	0.467399	0.464841	0.46242	0.465427	0.47233	0.461069	0.457168	0.465113	0.461417	0.463098	0.471905	0.477002	0.474748	0.468682	0.472296	0.476271	0.472516	0.471868	0.474596	0.468868	0.473286	0.474917	0.470365	0.47525	0.478682	0.473405	0.471409	0.472535	0.478756	0.470755	0.469281	0.46916	0.464752	0.464754	0.472753	0.470596	0.470972	0.470239	0.466529
XE11	0.458018	0.461744	0.459302	0.456782	0.465932	0.464032	0.464147	0.452928	0.458336	0.46344	0.465344	0.462823	0.459238	0.460957	0.467607	0.459225	0.452293	0.460431	0.45665	0.46165	0.465751	0.470467	0.468891	0.461959	0.46721	0.471964	0.468123	0.466964	0.469768	0.463377	0.46896	0.468424	0.466275	0.469364	0.473352	0.467532	0.46462	0.467687	0.4735	0.468037	0.464952	0.4641	0.462779	0.463092	0.467939	0.467059	0.466965	0.464472	0.463986
XE12	0.459378	0.462347	0.459904	0.458662	0.464749	0.461138	0.464042	0.455687	0.46039	0.464723	0.465872	0.462236	0.458303	0.460285	0.467379	0.458651	0.455496	0.460189	0.458219	0.460333	0.466945	0.473289	0.46856	0.464283	0.469867	0.472562	0.467297	0.468867	0.473257	0.464905	0.470054	0.471523	0.46649	0.471943	0.474842	0.469158	0.46668	0.467555	0.47624	0.468785	0.463444	0.465666	0.465115	0.461065	0.46886	0.469543	0.466957	0.46636	0.467586
XE13	0.456986	0.459201	0.45817	0.454785	0.46303	0.458312	0.461637	0.450659	0.454863	0.460424	0.461861	0.458395	0.456593	0.459628	0.466401	0.457477	0.449378	0.456349	0.454727	0.459417	0.465041	0.471037	0.467562	0.46249	0.467084	0.470213	0.464203	0.463601	0.467386	0.460054	0.466554	0.467988	0.465369	0.468247	0.470044	0.46665	0.463082	0.465926	0.472198	0.464551	0.461043	0.46106	0.459405	0.458229	0.46651	0.46583	0.464223	0.462299	0.462769
XE14	0.459395	0.462031	0.458595	0.458393	0.466939	0.46428	0.46348	0.455443	0.458076	0.464816	0.464986	0.463381	0.460082	0.460686	0.4689	0.458842	0.456961	0.459749	0.4594	0.4617	0.466696	0.473289	0.468448	0.462878	0.467335	0.473022	0.468162	0.467985	0.470404	0.464567	0.468405	0.470273	0.466005	0.468809	0.474545	0.468079	0.466033	0.467751	0.473751	0.466986	0.465027	0.464969	0.462111	0.462573	0.468672	0.467247	0.466458	0.466743	0.464285
XE15	0.459654	0.460393	0.455969	0.458144	0.464345	0.46072	0.464355	0.455356	0.460579	0.464863	0.463523	0.460108	0.459433	0.458207	0.46602	0.456364	0.452007	0.460987	0.459091	0.461588	0.466456	0.472901	0.467377	0.462442	0.46737	0.473079	0.468036	0.466058	0.471579	0.461839	0.469206	0.46815	0.463735	0.470353	0.474342	0.467543	0.465584	0.469842	0.473908	0.466498	0.462867	0.46235	0.461898	0.460772	0.466573	0.468658	0.464757	0.467123	0.464084
XE16	0.462196	0.463255	0.461393	0.459779	0.468447	0.466447	0.46738	0.456458	0.461372	0.466473	0.467448	0.463577	0.46128	0.46357	0.470507	0.460823	0.455647	0.461803	0.461095	0.463667	0.471913	0.477791	0.474544	0.468171	0.472838	0.476613	0.472177	0.472026	0.475547	0.469485	0.471647	0.476349	0.471253	0.473908	0.477116	0.472744	0.469362	0.472507	0.479629	0.47064	0.466674	0.467793	0.46702	0.464233	0.472178	0.469663	0.469505	0.470434	0.46644
XE17	0.457767	0.458694	0.456909	0.455888	0.464233	0.460398	0.463154	0.453977	0.458557	0.463116	0.463363	0.459513	0.458243	0.455901	0.465326	0.454961	0.451941	0.45739	0.455062	0.462244	0.465677	0.472321	0.465457	0.460694	0.465835	0.470714	0.467406	0.466656	0.468915	0.459969	0.467016	0.46907	0.463166	0.470171	0.473318	0.466814	0.464893	0.468321	0.471868	0.464466	0.461678	0.459846	0.460262	0.458304	0.464467	0.467681	0.464461	0.464769	0.462858
XE18	0.458318	0.460791	0.45955	0.456612	0.463568	0.460821	0.464458	0.45427	0.458512	0.461298	0.462968	0.460731	0.458185	0.460624	0.468005	0.45945	0.453	0.459577	0.458001	0.458853	0.46615	0.473536	0.469302	0.463649	0.46818	0.471929	0.466329	0.465777	0.470962	0.464209	0.468776	0.471534	0.467244	0.46861	0.473057	0.467855	0.464597	0.467516	0.474926	0.465548	0.462797	0.461995	0.460378	0.46033	0.468201	0.468178	0.465753	0.464945	0.464448
XE19	0.463842	0.466483	0.463965	0.460853	0.469718	0.466801	0.469471	0.459477	0.464738	0.467546	0.468768	0.467549	0.4645	0.464841	0.471925	0.462664	0.458913	0.464452	0.462393	0.464729	0.471151	0.477746	0.47341	0.468463	0.471988	0.477375	0.471724	0.470952	0.475019	0.469664	0.474229	0.476923	0.471396	0.475981	0.47847	0.473964	0.47088	0.472227	0.478779	0.471961	0.467983	0.469301	0.466196	0.464935	0.471441	0.470004	0.470207	0.470217	0.468494
XE20	0.459569	0.462067	0.458273	0.458948	0.467034	0.463471	0.463178	0.454365	0.459413	0.463152	0.465726	0.462783	0.459746	0.461155	0.467606	0.458914	0.455015	0.460293	0.459151	0.461623	0.466434	0.472604	0.470355	0.463089	0.468042	0.473812	0.467331	0.467972	0.470105	0.465855	0.469852	0.469947	0.46583	0.468943	0.474071	0.466318	0.4668	0.467973	0.474566	0.466948	0.464928	0.463841	0.46324	0.461928	0.468522	0.467073	0.466991	0.467088	0.463901
XE21	0.460376	0.460856	0.458548	0.456486	0.465092	0.462323	0.462584	0.454913	0.459279	0.462326	0.463117	0.459863	0.456574	0.459324	0.467239	0.459017	0.453407	0.458437	0.458571	0.458989	0.465742	0.473539	0.469465	0.46304	0.46792	0.471956	0.465944	0.467242	0.472452	0.463826	0.468196	0.470744	0.465783	0.470879	0.473245	0.468142	0.465056	0.468471	0.475871	0.466701	0.463516	0.463123	0.460524	0.459214	0.467707	0.467311	0.46765	0.464488	0.464398
XE22	0.458	0.458615	0.456855	0.454672	0.461651	0.46028	0.462648	0.453108	0.4576	0.459677	0.462463	0.458838	0.459417	0.460037	0.466534	0.456717	0.45069	0.459062	0.45672	0.459031	0.465136	0.47036	0.466714	0.461197	0.464698	0.470257	0.466318	0.463893	0.47043	0.463059	0.468468	0.4687	0.464125	0.468365	0.471956	0.465753	0.463696	0.467097	0.473181	0.465005	0.463767	0.46211	0.460008	0.457296	0.465266	0.466097	0.463958	0.464204	0.46155
XE23	0.456697	0.460361	0.456123	0.454633	0.463073	0.461086	0.461347	0.453208	0.45828	0.460941	0.462289	0.461191	0.456453	0.456443	0.463856	0.45741	0.451642	0.458017	0.457176	0.459177	0.464129	0.469154	0.465571	0.461578	0.465477	0.470441	0.464084	0.465143	0.46961	0.461298	0.466906	0.468637	0.464086	0.467385	0.472685	0.466742	0.465093	0.464691	0.473588	0.466267	0.462153	0.462503	0.459893	0.458806	0.465896	0.464781	0.465356	0.462813	0.463183
XE24	0.465019	0.466485	0.463357	0.463688	0.470453	0.467297	0.471642	0.461185	0.464788	0.468303	0.470193	0.468962	0.46533	0.465771	0.472325	0.463048	0.459085	0.465544	0.463642	0.466339	0.472804	0.478882	0.474642	0.467709	0.474187	0.477951	0.471939	0.471787	0.476586	0.469581	0.474358	0.477511	0.473456	0.477906	0.479232	0.473857	0.472481	0.473346	0.480668	0.472932	0.469685	0.469948	0.467599	0.467254	0.473466	0.472288	0.472528	0.471622	0.4695
XE25	0.456602	0.459735	0.459646	0.456891	0.464956	0.461289	0.462806	0.454685	0.458235	0.463315	0.46293	0.460343	0.461568	0.462654	0.46957	0.456533	0.451047	0.459847	0.458368	0.460312	0.464104	0.472238	0.469975	0.464367	0.469086	0.47233	0.467544	0.464734	0.470606	0.464147	0.468965	0.469556	0.46649	0.470831	0.472951	0.468378	0.466704	0.467803	0.474251	0.467024	0.462361	0.46332	0.461614	0.46081	0.469853	0.46875	0.463694	0.463059	0.46441
XE26	0.448322	0.448092	0.448998	0.442817	0.456762	0.45005	0.451684	0.442014	0.447769	0.450914	0.4544	0.449654	0.449398	0.446274	0.455697	0.446754	0.441013	0.446279	0.446199	0.449414	0.458072	0.460397	0.459403	0.454319	0.458567	0.461967	0.456379	0.456604	0.462117	0.45257	0.456967	0.462131	0.45297	0.45772	0.463097	0.459393	0.454177	0.456719	0.464867	0.45261	0.451348	0.451749	0.453032	0.447343	0.455091	0.457151	0.454529	0.453882	0.453445
XE27	0.45427	0.460901	0.460511	0.456678	0.460141	0.459281	0.461811	0.449677	0.456177	0.45724	0.46289	0.455819	0.454339	0.455901	0.464879	0.456781	0.452512	0.459646	0.455085	0.45813	0.459276	0.465316	0.465519	0.457642	0.462374	0.465764	0.460844	0.460104	0.46296	0.461059	0.461823	0.46565	0.460824	0.465376	0.464472	0.464336	0.460804	0.46201	0.470319	0.45922	0.460859	0.46286	0.458611	0.457027	0.465001	0.462261	0.462775	0.460801	0.460663
XE28	0.454974	0.457366	0.454079	0.452615	0.460272	0.457046	0.458918	0.452747	0.454068	0.457585	0.458973	0.458455	0.454966	0.454089	0.462755	0.453036	0.449858	0.456208	0.452853	0.456034	0.46298	0.468339	0.464025	0.459944	0.463894	0.467036	0.46172	0.461997	0.467643	0.461364	0.463356	0.465274	0.460932	0.463315	0.468382	0.464319	0.461791	0.463394	0.469	0.460939	0.458908	0.460152	0.456598	0.455647	0.46161	0.462653	0.460253	0.460883	0.458402
XE29	0.45868	0.458367	0.455998	0.454048	0.462665	0.460392	0.462179	0.451446	0.455763	0.4613	0.461868	0.458985	0.455497	0.45706	0.463633	0.456614	0.449596	0.458005	0.454882	0.458062	0.462211	0.468738	0.465588	0.458791	0.464539	0.469021	0.462315	0.462456	0.466565	0.460683	0.464954	0.466896	0.462876	0.46635	0.471069	0.46474	0.461234	0.464411	0.471576	0.463396	0.461177	0.462645	0.459438	0.458537	0.464102	0.464066	0.462658	0.463364	0.461204
XE30	0.456977	0.460185	0.45607	0.455705	0.464249	0.462844	0.463193	0.454899	0.457731	0.461919	0.464654	0.45943	0.456263	0.457442	0.46631	0.455635	0.45306	0.457297	0.457135	0.459422	0.463831	0.470038	0.467655	0.460808	0.464956	0.47089	0.465634	0.463494	0.468446	0.46095	0.466783	0.469022	0.463628	0.467374	0.471586	0.465838	0.462938	0.466278	0.472725	0.46535	0.463814	0.463817	0.462546	0.457898	0.46431	0.465413	0.464873	0.465528	0.462067
XE31	0.457589	0.459062	0.457783	0.45607	0.463176	0.461509	0.464771	0.454816	0.459631	0.4615	0.462836	0.461391	0.460384	0.459749	0.466411	0.457387	0.451851	0.460907	0.456632	0.460282	0.468323	0.471094	0.467743	0.461442	0.465752	0.471784	0.467099	0.467106	0.471561	0.46441	0.467578	0.471365	0.466218	0.468775	0.473742	0.467475	0.465591	0.468498	0.473481	0.465165	0.463741	0.463633	0.461568	0.457727	0.465786	0.466953	0.466486	0.466026	0.462689
XE32	0.457182	0.458888	0.456075	0.453864	0.46279	0.460939	0.462056	0.454518	0.457043	0.461326	0.462848	0.460461	0.457174	0.456866	0.465359	0.456583	0.453337	0.458403	0.457202	0.459416	0.465498	0.471643	0.467176	0.460764	0.4663	0.468786	0.463494	0.468052	0.469864	0.462468	0.467977	0.468346	0.463075	0.467874	0.471875	0.466005	0.463191	0.465663	0.472964	0.467128	0.460893	0.462682	0.460233	0.459679	0.466459	0.46491	0.464705	0.464071	0.463796
XE33	0.459342	0.463108	0.461218	0.458798	0.466691	0.463746	0.465162	0.455329	0.460044	0.464133	0.463821	0.462822	0.460735	0.462021	0.469011	0.459707	0.454428	0.462374	0.461094	0.460968	0.465706	0.472861	0.469506	0.465139	0.46842	0.472953	0.469197	0.467356	0.470273	0.465413	0.470342	0.47076	0.466354	0.471539	0.473733	0.468776	0.466445	0.469405	0.475628	0.468428	0.465105	0.465668	0.462982	0.461931	0.469459	0.468579	0.466028	0.465122	0.465306
XE34	0.4419	0.444461	0.442423	0.437441	0.452735	0.446169	0.445784	0.434975	0.442514	0.444917	0.448235	0.445144	0.442951	0.442559	0.452354	0.441721	0.434397	0.440047	0.442124	0.443718	0.453723	0.454964	0.455204	0.448964	0.453314	0.458997	0.453594	0.453196	0.455512	0.449971	0.451916	0.456204	0.44834	0.452882	0.458719	0.455336	0.44899	0.450862	0.457777	0.446833	0.445471	0.445998	0.447491	0.442246	0.447715	0.453039	0.449088	0.451269	0.450336
XE35	0.463227	0.466975	0.462607	0.461823	0.470483	0.466078	0.469317	0.459756	0.46514	0.468248	0.468875	0.468164	0.461952	0.466123	0.471961	0.462818	0.458805	0.466316	0.465282	0.465107	0.472586	0.477945	0.473829	0.467379	0.473238	0.476382	0.472441	0.472699	0.47462	0.470565	0.474525	0.476093	0.472359	0.475411	0.47971	0.474643	0.47131	0.473067	0.479325	0.473372	0.468511	0.470139	0.466797	0.466167	0.475332	0.472517	0.472968	0.472123	0.46979
YDH1	0.417983	0.413638	0.412545	0.408434	0.424419	0.420057	0.417139	0.41822	0.414328	0.421477	0.419255	0.417531	0.414681	0.412655	0.418779	0.411323	0.406089	0.411307	0.416389	0.418986	0.428016	0.43388	0.427522	0.421042	0.421744	0.429268	0.428708	0.427616	0.431321	0.427882	0.420725	0.426196	0.422325	0.427122	0.434435	0.424566	0.42207	0.427972	0.430101	0.419615	0.41917	0.41923	0.415887	0.409011	0.419678	0.427126	0.425278	0.421165	0.426879
YDH2	0.390561	0.396311	0.390434	0.389721	0.397362	0.392515	0.391562	0.385593	0.395371	0.39573	0.396373	0.393274	0.393016	0.395689	0.398653	0.38871	0.384143	0.387123	0.392243	0.398229	0.40399	0.407605	0.405804	0.39801	0.402831	0.407508	0.407438	0.402499	0.406953	0.400632	0.401586	0.40224	0.399722	0.403145	0.40583	0.394208	0.398886	0.402731	0.410893	0.392542	0.39015	0.392478	0.390728	0.393792	0.398067	0.403644	0.405849	0.397815	0.399585
YDH3	0.352104	0.357281	0.350025	0.347332	0.353566	0.352179	0.353547	0.345072	0.353	0.348401	0.359611	0.350118	0.348451	0.352008	0.363645	0.346772	0.341666	0.348931	0.349045	0.356754	0.366673	0.370661	0.366737	0.350862	0.361972	0.362578	0.364544	0.365664	0.370147	0.357815	0.361311	0.35477	0.360323	0.361948	0.360158	0.360004	0.356947	0.363418	0.362977	0.361231	0.344459	0.356244	0.345711	0.355312	0.349433	0.367705	0.36308	0.359958	0.359117
YDH4	0.359216	0.363768	0.349577	0.357933	0.36458	0.366095	0.364791	0.356301	0.363818	0.364483	0.371242	0.362694	0.358862	0.366479	0.365396	0.357421	0.346254	0.365609	0.357315	0.365274	0.378433	0.383608	0.373682	0.366452	0.37442	0.375201	0.375314	0.370715	0.378044	0.369453	0.371407	0.375075	0.371041	0.371205	0.367927	0.368835	0.371248	0.372111	0.380792	0.366427	0.355199	0.367439	0.360661	0.366648	0.365424	0.372898	0.375251	0.374536	0.363197
YDH5	0.450078	0.448009	0.447243	0.443027	0.457943	0.452578	0.456167	0.446162	0.447986	0.455349	0.454441	0.447048	0.445175	0.445029	0.450878	0.443837	0.444345	0.447048	0.44277	0.448584	0.453917	0.462641	0.452562	0.451307	0.454051	0.456121	0.458291	0.455174	0.453619	0.453184	0.455012	0.455579	0.449234	0.45806	0.458101	0.455476	0.454526	0.451319	0.459135	0.451066	0.448594	0.451416	0.447412	0.447032	0.450516	0.453234	0.455045	0.45429	0.45198
YDH6	0.35888	0.365839	0.357929	0.357655	0.365875	0.368676	0.362	0.355616	0.365946	0.363791	0.371871	0.361546	0.359015	0.362719	0.362388	0.355402	0.348626	0.359209	0.35541	0.366159	0.373495	0.378727	0.373039	0.367446	0.372072	0.378006	0.373576	0.373892	0.377451	0.370098	0.367825	0.367	0.368343	0.371269	0.375065	0.366782	0.367324	0.368091	0.37451	0.363612	0.35748	0.365921	0.358689	0.362425	0.363693	0.376898	0.373012	0.367978	0.361184
YDH7	0.391255	0.394183	0.395559	0.39569	0.397419	0.394099	0.391188	0.39822	0.3894	0.39285	0.399695	0.390037	0.393962	0.397029	0.394303	0.39095	0.393436	0.394204	0.393011	0.399765	0.404983	0.406001	0.409491	0.395315	0.402092	0.402281	0.403196	0.401948	0.40285	0.399266	0.397117	0.400635	0.394723	0.403637	0.403936	0.396237	0.394656	0.397087	0.411525	0.394901	0.395892	0.392993	0.394296	0.391548	0.398717	0.408168	0.401973	0.401637	0.406066
YDH11	0.373968	0.380202	0.369701	0.372279	0.381779	0.379882	0.375217	0.371295	0.376503	0.380801	0.384888	0.37546	0.373451	0.377087	0.382052	0.372961	0.361779	0.379749	0.374021	0.376497	0.387406	0.393853	0.383753	0.380904	0.383788	0.38855	0.386031	0.386104	0.388694	0.382371	0.382507	0.385717	0.379649	0.38119	0.385765	0.381279	0.383558	0.382797	0.390341	0.377479	0.372623	0.383985	0.372799	0.376153	0.378028	0.38549	0.382723	0.382043	0.380283
YDH12	0.357882	0.363108	0.355631	0.356495	0.360774	0.366062	0.366191	0.354318	0.362845	0.362004	0.367213	0.360829	0.356538	0.362005	0.365454	0.351194	0.349308	0.358178	0.35459	0.365452	0.370271	0.375077	0.369183	0.366172	0.365897	0.369665	0.372713	0.368746	0.378352	0.366108	0.367809	0.370571	0.363125	0.370614	0.373214	0.365966	0.36429	0.362382	0.372181	0.361088	0.357818	0.363106	0.353141	0.361733	0.360373	0.378422	0.371875	0.36664	0.367243
YDH13	0.395728	0.400643	0.392425	0.398581	0.408098	0.398112	0.402162	0.39859	0.402967	0.401342	0.405202	0.4032	0.401494	0.401796	0.400424	0.395571	0.389208	0.399545	0.399397	0.40731	0.412607	0.413582	0.408733	0.406302	0.410012	0.414071	0.411035	0.405681	0.416513	0.40507	0.409598	0.408088	0.405097	0.409517	0.414375	0.40399	0.408546	0.406364	0.406313	0.404572	0.397677	0.399056	0.394492	0.400398	0.402578	0.408451	0.41069	0.409259	0.410501
YDH14	0.415701	0.41764	0.41448	0.412899	0.419335	0.415509	0.41714	0.410877	0.416355	0.416842	0.422093	0.412724	0.41378	0.41415	0.419862	0.416318	0.409302	0.416977	0.415106	0.418414	0.424758	0.428671	0.422463	0.418769	0.423398	0.424475	0.426585	0.422727	0.42561	0.422008	0.424467	0.426551	0.419985	0.424301	0.432767	0.421196	0.42254	0.425488	0.427634	0.420379	0.413002	0.419269	0.417167	0.416501	0.423405	0.42461	0.429096	0.423787	0.426947
YDH15	0.398942	0.400319	0.397052	0.401547	0.409768	0.405337	0.40499	0.404364	0.400933	0.404644	0.411621	0.405202	0.399632	0.401655	0.40106	0.400333	0.396805	0.400474	0.402344	0.408133	0.411799	0.419997	0.409047	0.403161	0.413462	0.416352	0.411908	0.406062	0.414409	0.410025	0.409592	0.414771	0.401619	0.41479	0.416412	0.411069	0.411083	0.411758	0.420857	0.405357	0.404727	0.404653	0.402944	0.402148	0.402536	0.410404	0.408746	0.414031	0.408695
YDH16	0.351808	0.356607	0.346312	0.355698	0.358353	0.355793	0.353113	0.350113	0.353822	0.351855	0.36059	0.356474	0.352652	0.348765	0.358624	0.34977	0.341218	0.355629	0.351499	0.358948	0.37341	0.377651	0.37015	0.357053	0.366331	0.368065	0.365506	0.369129	0.369756	0.362037	0.362335	0.362466	0.359994	0.363149	0.369447	0.358266	0.361693	0.36126	0.370558	0.355807	0.347458	0.357886	0.34968	0.349561	0.355486	0.366642	0.363092	0.357124	0.35935
YDH17	0.407089	0.407534	0.40933	0.407173	0.412459	0.411087	0.405665	0.409347	0.407954	0.411893	0.41596	0.407996	0.407612	0.406435	0.412148	0.407763	0.403068	0.405982	0.405153	0.412085	0.4165	0.422246	0.41602	0.410039	0.410594	0.417464	0.417228	0.417575	0.41923	0.413034	0.411331	0.417463	0.411192	0.416546	0.42001	0.415343	0.408372	0.419036	0.419749	0.409175	0.412514	0.4128	0.409661	0.402977	0.413309	0.419571	0.416112	0.419965	0.422444
YDH18	0.424286	0.421673	0.419882	0.41644	0.426485	0.423859	0.425003	0.421389	0.424322	0.426891	0.427318	0.423642	0.42232	0.423227	0.424863	0.416928	0.413443	0.417374	0.417753	0.429905	0.434449	0.434261	0.430058	0.426628	0.427599	0.432451	0.431334	0.431857	0.433289	0.427283	0.426439	0.430672	0.425857	0.432703	0.439007	0.426017	0.42339	0.429325	0.434383	0.42537	0.425246	0.426372	0.421186	0.417969	0.425741	0.433581	0.427075	0.426772	0.428411
YDH19	0.374122	0.380441	0.381704	0.379897	0.379658	0.375192	0.378773	0.373823	0.379824	0.380238	0.378939	0.37313	0.378937	0.376267	0.379905	0.379197	0.371357	0.377893	0.377057	0.379891	0.381914	0.385638	0.385332	0.378926	0.382068	0.386666	0.387277	0.385813	0.385102	0.380754	0.384893	0.383016	0.380778	0.383559	0.385784	0.376147	0.378977	0.378817	0.393886	0.376871	0.375628	0.381333	0.378552	0.376415	0.379694	0.393473	0.39381	0.386251	0.388316
YDH20	0.389447	0.394501	0.394234	0.387129	0.397115	0.393537	0.391258	0.396125	0.389641	0.395144	0.394669	0.394589	0.395196	0.390227	0.397846	0.394697	0.385917	0.390945	0.395997	0.398557	0.403213	0.41168	0.401524	0.399808	0.403068	0.40326	0.399459	0.40421	0.404348	0.399541	0.397732	0.400668	0.395615	0.401931	0.409332	0.39436	0.399858	0.399093	0.400486	0.39443	0.390682	0.394775	0.395503	0.393219	0.395874	0.40315	0.401267	0.395563	0.402886
YDH21	0.404166	0.411218	0.405444	0.412027	0.4103	0.404472	0.408307	0.404134	0.401037	0.40588	0.414275	0.410103	0.410854	0.400883	0.406108	0.407818	0.401064	0.411608	0.407223	0.409671	0.418254	0.425194	0.413356	0.407618	0.415517	0.414094	0.40963	0.413289	0.4183	0.405502	0.4091	0.41689	0.41165	0.417093	0.41706	0.417756	0.409195	0.416422	0.416694	0.406662	0.405001	0.411751	0.405984	0.398579	0.408386	0.415808	0.416248	0.415287	0.419272
YDH22	0.39213	0.397861	0.394096	0.3984	0.40389	0.399685	0.403387	0.396288	0.394804	0.398582	0.406862	0.398141	0.395216	0.398937	0.396609	0.396195	0.389371	0.398697	0.396439	0.399574	0.410841	0.419881	0.404453	0.399385	0.412285	0.41103	0.406975	0.404093	0.411261	0.402576	0.400191	0.409632	0.401159	0.40807	0.409531	0.406312	0.405577	0.407657	0.411559	0.400962	0.391018	0.400764	0.397791	0.398235	0.401981	0.407839	0.40439	0.405662	0.403691
YDH24	0.400315	0.399364	0.395478	0.395705	0.406553	0.402027	0.400253	0.396044	0.395001	0.403263	0.403994	0.399009	0.398482	0.392344	0.39966	0.395678	0.396784	0.398076	0.396195	0.397968	0.415468	0.418526	0.409368	0.407872	0.40853	0.413216	0.412235	0.409395	0.416712	0.407131	0.404549	0.407262	0.405623	0.413063	0.41241	0.402022	0.40784	0.405834	0.412168	0.398741	0.396098	0.4038	0.399247	0.394759	0.404888	0.408865	0.412105	0.398291	0.40682
YDH25	0.337542	0.340665	0.327055	0.333789	0.345069	0.3423	0.33865	0.3381	0.344321	0.332173	0.344315	0.343103	0.336955	0.344265	0.341015	0.329287	0.327265	0.345954	0.334402	0.340153	0.360838	0.357041	0.352687	0.345352	0.34725	0.355711	0.358902	0.354563	0.358077	0.348646	0.346186	0.351393	0.343958	0.343739	0.349489	0.342456	0.343739	0.34233	0.352047	0.340633	0.339572	0.342979	0.329694	0.337682	0.343641	0.351085	0.351803	0.348712	0.340137
YDH26	0.410581	0.409833	0.411624	0.406521	0.420189	0.411386	0.413866	0.408706	0.406223	0.41199	0.416154	0.409896	0.406747	0.408636	0.410958	0.407978	0.40703	0.407226	0.408377	0.40927	0.421391	0.423107	0.415089	0.416149	0.417468	0.417826	0.421395	0.416776	0.421128	0.41569	0.416619	0.418483	0.410885	0.421399	0.424487	0.414396	0.416987	0.417306	0.422214	0.410581	0.410132	0.411656	0.410442	0.404465	0.41712	0.419207	0.422793	0.412631	0.420369
YDH27	0.339014	0.35308	0.324314	0.344516	0.335938	0.348737	0.334305	0.334329	0.337381	0.339948	0.349558	0.343025	0.333849	0.340114	0.343941	0.332487	0.325517	0.344382	0.337424	0.344789	0.362856	0.363231	0.358918	0.347252	0.351862	0.360507	0.35702	0.358668	0.356603	0.357084	0.351737	0.356357	0.353156	0.350387	0.356063	0.34396	0.35418	0.350712	0.351865	0.340894	0.33902	0.347807	0.335402	0.346083	0.343017	0.351218	0.346809	0.341508	0.340757
YDH28	0.374546	0.379376	0.363054	0.3723	0.370268	0.375657	0.372973	0.365471	0.378561	0.366893	0.382188	0.370529	0.368634	0.368631	0.375848	0.3656	0.357562	0.378777	0.370665	0.375731	0.390284	0.391071	0.38384	0.378579	0.380442	0.386803	0.387028	0.391644	0.387449	0.380392	0.380912	0.381692	0.385108	0.377949	0.384065	0.380599	0.376861	0.383017	0.387156	0.370554	0.370959	0.385881	0.370258	0.373374	0.376543	0.377277	0.381123	0.382651	0.377258
YDH29	0.416739	0.419244	0.417306	0.416258	0.422397	0.414033	0.417853	0.414572	0.418448	0.418906	0.423858	0.41788	0.418473	0.418782	0.419085	0.416141	0.406847	0.419532	0.417626	0.425523	0.428318	0.428461	0.426497	0.420051	0.427483	0.428317	0.430905	0.426283	0.4302	0.424914	0.422853	0.428118	0.423103	0.431775	0.434851	0.425238	0.426305	0.42671	0.42876	0.422609	0.416829	0.416933	0.417386	0.418769	0.422299	0.429656	0.424415	0.425204	0.43112
[truncated: 769 more columns]

## Sheet: Table S2
Table S2 Parameters of linkage disequilibrium decay model of each breed
Code	breed	a	b	c	d	R2
1	DRC	0.3481	1.0287	861579	0.0118	0.9996
2	LW	0.3221	0.9572	582354	0.0133	0.9993
3	LR	0.3486	0.8688	550447	0.0054	0.9993
4	PI	0.3211	0.8883	835492	0.0202	0.9992
5	WBE	4.45721e+10	1.0538	0	0.0155	0.9856
6	WBA	1.7626e+10	0.7385	0	0.0319	0.9754
7	GZH	0.3871	0.1471	3.80052e+07	0.3075	0.9971
8	BMX	0.2709	0.2309	4.33604e+07	0.1693	0.9948
9	LL	0.1912	0.5911	1.90345e+06	0.0427	0.9982
10	DB	0.2196	0.4103	6.80013e+06	0.0611	0.9918
11	LC	0.3377	0.5983	162153	0.0445	0.9986
12	XE	0.629	0.5093	8273.98	0.0371	0.9983
13	DHB	0.2943	0.861	8.74236e+06	0.0039	0.9956
14	MH	0.2949	1.0529	8.7131e+06	0.0951	0.9977
15	LT	1.2439	0.0396	3.29324e+10	1.4118	0.9818
16	YDH	0.2532	0.5397	8.49537e+06	0.0314	0.9978
a、b、c、d were the four parameters of LD decline model，R2 was the model-fitting degree.

## Sheet: Table S3
Table S3 Candidate genes and Quantitative Trait Locus (QTLs) overlapped with potential selection regions
Chr	ID	SNP	FST	Position	Genes	QTL traits (counts)
1	rs80859234	M1GA0001055	0.7083	100.77-101.17	--	Drip loss (9), Average daily gain (5), Backfat at last rib (3), Carcass weight (hot) (3), PH for Longissmus dorsi (3), Shoulder subcutaneous fat thickness (3), backfat at P2 position (2), Backfat at rump (2), Coping behavior (2), Ear area (2), Ear weight (2), Estimated carcass lean content (2), External fat on ham (2), Front feet conformation (2), Marbling (2), Melanoma susceptibility (2), Teat n…
1	rs318686759	INRA0003458	0.7255	108.21-108.61	HERC1, FBXL22, USP3, APH1B	Drip loss (17), Average daily gain (7), PH for Longissmus dorsi (5), Backfat at last rib (4), Average backfat thickness (3), Carcass weight (hot) (3), Front feet conformation (3), Marbling (3), Mean corpuscular volume (3), Shoulder subcutaneous fat thickness (3), Sperm motility (3), Teat number (3), backfat at P2 position (2), Backfat at rump (2), Backfat at tenth rib (2), Body weight (weaning) (…
1	rs341298826	INRA0003519	0.7241	110.2-110.6	--	Drip loss (9), Average daily gain (6), PH for Longissmus dorsi (5), Backfat at last rib (4), Body weight (weaning) (3), Carcass weight (hot) (3), Marbling (3), Mean corpuscular volume (3), Shoulder subcutaneous fat thickness (3), Teat number (3), Average backfat thickness (2), backfat at P2 position (2), Backfat at rump (2), Backfat at tenth rib (2), Backfat weight (2), Ear area (2), Ear erectnes…
1	rs327087023	CAIL0000072	0.7618	110.35-110.75	RORA	Drip loss (9), Average daily gain (6), PH for Longissmus dorsi (5), Backfat at last rib (4), Body weight (weaning) (3), Carcass weight (hot) (3), Marbling (3), Shoulder subcutaneous fat thickness (3), Teat number (3), Average backfat thickness (2), backfat at P2 position (2), Backfat at rump (2), Backfat at tenth rib (2), Backfat weight (2), Ear area (2), Ear erectness (2), Ear weight (2), Extern…
1	rs336472858	INRA0003533	0.7595	111.46-111.86	RORA, ICE2, ANXA2	Drip loss (9), Average daily gain (6), PH for Longissmus dorsi (5), Backfat at last rib (4), Body weight (weaning) (3), Carcass weight (hot) (3), Marbling (3), Shoulder subcutaneous fat thickness (3), Teat number (3), Average backfat thickness (2), backfat at P2 position (2), Backfat at rump (2), Backfat at tenth rib (2), Backfat weight (2), Ear area (2), Ear erectness (2), Ear weight (2), Extern…
1	rs321338309	INRA0003531	0.7546	111.48-111.88	ICE2, ANXA2	Drip loss (9), Average daily gain (6), PH for Longissmus dorsi (5), Backfat at last rib (4), Body weight (weaning) (3), Carcass weight (hot) (3), Marbling (3), Shoulder subcutaneous fat thickness (3), Teat number (3), Average backfat thickness (2), backfat at P2 position (2), Backfat at rump (2), Backfat at tenth rib (2), Backfat weight (2), Ear area (2), Ear erectness (2), Ear weight (2), Extern…
1	rs332895230	INRA0003535	0.7271	111.6-112	ANXA2	Drip loss (9), Average daily gain (6), PH for Longissmus dorsi (5), Backfat at last rib (4), Body weight (weaning) (3), Carcass weight (hot) (3), Marbling (3), Shoulder subcutaneous fat thickness (3), Teat number (3), Average backfat thickness (2), backfat at P2 position (2), Backfat at rump (2), Backfat at tenth rib (2), Backfat weight (2), Ear area (2), Ear erectness (2), Ear weight (2), Extern…
1	rs321031460	INRA0003647	0.7186	117.08-117.48	UNC13C	Drip loss (9), Average daily gain (6), PH for Longissmus dorsi (5), Backfat at last rib (4), Body weight (weaning) (3), Carcass weight (hot) (3), Marbling (3), Shoulder subcutaneous fat thickness (3), Teat number (3), Average backfat thickness (2), backfat at P2 position (2), Backfat at rump (2), Backfat at tenth rib (2), Backfat weight (2), Ear area (2), Ear erectness (2), Ear weight (2), Extern…
1	rs80882347	ASGA0004800	0.7451	162.39-162.79	NEDD4L	Drip loss (14), Average daily gain (7), Average backfat thickness (4), Backfat at last rib (3), Backfat at rump (3), Ear erectness (3), Marbling (3), Shoulder subcutaneous fat thickness (3), Backfat at tenth rib (2), Backfat weight (2), Body weight (weaning) (2), External fat on ham (2), Feed conversion ratio (2), Front feet conformation (2), Ham weight (2), Liver weight (2), Loin muscle area (2)…
1	rs341708747	INRA0004582	0.7046	162.94-163.34	ATP8B1, SLC51B, RASL12, KBTBD13, UBAP1L, PDCD7, CLPX, CILP, PARP16	Drip loss (14), Average daily gain (5), Average backfat thickness (3), Backfat at last rib (3), Ear erectness (3), Marbling (3), Shoulder subcutaneous fat thickness (3), Backfat at rump (2), Backfat at tenth rib (2), Backfat weight (2), Body weight (weaning) (2), External fat on ham (2), Front feet conformation (2), Liver weight (2), Loin muscle area (2), Melanoma susceptibility (2), Muscle fat c…
1	rs81348937	M1GA0001158	0.7542	163.1-163.5	KBTBD13, UBAP1L, PDCD7, CLPX, CILP, PARP16, IGDCC3, IGDCC4, DPP8	Drip loss (14), Average daily gain (5), Average backfat thickness (3), Backfat at last rib (3), Ear erectness (3), Marbling (3), Shoulder subcutaneous fat thickness (3), Teat number (3), Backfat at rump (2), Backfat at tenth rib (2), Backfat weight (2), Body weight (weaning) (2), External fat on ham (2), Front feet conformation (2), Liver weight (2), Loin muscle area (2), Melanoma susceptibility …
1	rs81349025	ALGA0006411	0.6988	164.22-164.62	DIS3L, TIPIN, MAP2K1, SNAPC5, RPL4, ZWILCH, LCTL	Drip loss (9), Average daily gain (5), Average backfat thickness (3), Backfat at last rib (3), Ear erectness (3), Marbling (3), Shoulder subcutaneous fat thickness (3), Backfat at rump (2), Backfat at tenth rib (2), Backfat weight (2), Body weight (weaning) (2), External fat on ham (2), Front feet conformation (2), Head weight (2), Liver weight (2), Loin muscle area (2), Melanoma susceptibility (…
1	rs80795118	H3GA0003037	0.7712	165.71-166.11	MAP2K5, SKOR1, PIAS1, CALML4, CLN6	Drip loss (15), Average daily gain (5), Average backfat thickness (3), Backfat at last rib (3), Ear erectness (3), Liver weight (3), Marbling (3), Shoulder subcutaneous fat thickness (3), Backfat at rump (2), Backfat at tenth rib (2), Backfat weight (2), Body weight (weaning) (2), External fat on ham (2), Front feet conformation (2), Head weight (2), Loin muscle area (2), Melanoma susceptibility …
1	rs80947145	ASGA0004899	0.8523	165.87-166.27	PIAS1, CALML4, CLN6, FEM1B, ITGA11	Drip loss (15), Average daily gain (5), Average backfat thickness (3), Backfat at last rib (3), Ear erectness (3), Liver weight (3), Marbling (3), Shoulder subcutaneous fat thickness (3), Backfat at rump (2), Backfat at tenth rib (2), Backfat weight (2), Body weight (weaning) (2), External fat on ham (2), Front feet conformation (2), Head weight (2), Left teat number (2), Loin muscle area (2), Me…
1	rs80863051	ASGA0001512	0.7506	20.78-21.18	UTRN, STX11	Drip loss (11), Average daily gain (3), Shoulder subcutaneous fat thickness (3), Backfat at last rib (2), CD4-positive leukocyte percentage (2), Loin muscle area (2), Melanoma susceptibility (2), Average backfat thickness (1), backfat above muscle dorsi (1), Belly meat content (1), Body weight (20 weeks) (1), Body weight (birth) (1), CD4-positive/CD8-positive leukocyte ratio (1), Estimated carcas…
1	rs329666944	INRA0001043	0.7095	20.99-21.39	UTRN, STX11, SF3B5, PLAGL1, ZC2HC1B	Drip loss (22), Average daily gain (3), Shoulder subcutaneous fat thickness (3), Backfat at last rib (2), CD4-positive leukocyte percentage (2), Loin muscle area (2), Melanoma susceptibility (2), Average backfat thickness (1), backfat above muscle dorsi (1), Belly meat content (1), Body weight (20 weeks) (1), Body weight (birth) (1), CD4-positive/CD8-positive leukocyte ratio (1), Estimated carcas…
1	rs80922776	MARC0070964	0.7895	202.04-202.44	FOCAD, MLLT3	Drip loss (9), Average daily gain (7), Average backfat thickness (4), Backfat at last rib (4), Backfat at tenth rib (4), Loin muscle area (4), Ear erectness (3), Shoulder subcutaneous fat thickness (3), backfat above muscle dorsi (2), Backfat at rump (2), Backfat weight (2), Body weight (weaning) (2), External fat on ham (2), Fat to meat ratio (2), Front feet conformation (2), Hind leg conformati…
1	rs81349773	ALGA0007194	0.794	202.82-203.22	SLC24A2	Drip loss (9), Average daily gain (7), Average backfat thickness (4), Backfat at last rib (4), Loin muscle area (4), Age at puberty (3), Backfat at tenth rib (3), Ear erectness (3), Shoulder subcutaneous fat thickness (3), backfat above muscle dorsi (2), Backfat at rump (2), Backfat weight (2), Body weight (weaning) (2), External fat on ham (2), Fat to meat ratio (2), Front feet conformation (2),…
1	rs81349778	ALGA0007197	0.7421	202.87-203.27	SLC24A2	Drip loss (9), Average daily gain (7), Average backfat thickness (4), Backfat at last rib (4), Loin muscle area (4), Age at puberty (3), Backfat at tenth rib (3), Ear erectness (3), Shoulder subcutaneous fat thickness (3), backfat above muscle dorsi (2), Backfat at rump (2), Backfat weight (2), Body weight (weaning) (2), External fat on ham (2), Fat to meat ratio (2), Front feet conformation (2),…
1	rs81349801	ALGA0007216	0.7883	203.44-203.84	RPS6, DENND4C, PLIN2, HAUS6, RRAGA, SAXO1	Drip loss (9), Average daily gain (7), Average backfat thickness (4), Backfat at last rib (4), Loin muscle area (4), Backfat at tenth rib (3), Ear erectness (3), Shoulder subcutaneous fat thickness (3), backfat above muscle dorsi (2), Backfat at rump (2), Backfat weight (2), Body weight (weaning) (2), External fat on ham (2), Fat to meat ratio (2), Front feet conformation (2), Hind leg conformati…
1	rs80784401	ALGA0007219	0.7876	203.95-204.35	ADAMTSL1	Drip loss (9), Average daily gain (7), Average backfat thickness (4), Backfat at last rib (4), Loin muscle area (4), Backfat at tenth rib (3), Ear erectness (3), Shoulder subcutaneous fat thickness (3), backfat above muscle dorsi (2), Backfat at rump (2), Backfat weight (2), Body weight (weaning) (2), External fat on ham (2), Fat to meat ratio (2), Front feet conformation (2), Hind leg conformati…
1	rs326007796	DIAS0000210	0.7733	204.1-204.5	ADAMTSL1	Drip loss (9), Average daily gain (7), Average backfat thickness (4), Backfat at last rib (4), Loin muscle area (4), Backfat at tenth rib (3), Ear erectness (3), Shoulder subcutaneous fat thickness (3), backfat above muscle dorsi (2), Backfat at rump (2), Backfat weight (2), Body weight (weaning) (2), External fat on ham (2), Fat to meat ratio (2), Front feet conformation (2), Hind leg conformati…
1	rs332013072	DRGA0001792	0.7015	204.26-204.66	ADAMTSL1	Drip loss (9), Average daily gain (7), Average backfat thickness (4), Backfat at last rib (4), Loin muscle area (4), Backfat at tenth rib (3), Backfat weight (3), Ear erectness (3), Shoulder subcutaneous fat thickness (3), Age at puberty (2), backfat above muscle dorsi (2), Backfat at rump (2), Body weight (weaning) (2), Coping behavior (2), External fat on ham (2), Fat to meat ratio (2), Front f…
1	rs80904810	MARC0001775	0.804	205.69-206.09	CNTLN, BNC2	Drip loss (11), Average daily gain (7), Average backfat thickness (4), Backfat at last rib (4), Loin muscle area (4), Backfat at tenth rib (3), Backfat weight (3), Ear erectness (3), Shoulder subcutaneous fat thickness (3), backfat above muscle dorsi (2), Backfat at rump (2), Body weight (weaning) (2), External fat on ham (2), Fat to meat ratio (2), Front feet conformation (2), Hind leg conformat…
1	rs80877092	MARC0042482	0.7362	223.52-223.92	MAMDC2, SMC5, KLF9, TRPM3	Average daily gain (10), Drip loss (9), Backfat at last rib (8), Average backfat thickness (5), Loin muscle area (4), backfat above muscle dorsi (3), Backfat at tenth rib (3), Backfat weight (3), Ear erectness (3), Shoulder subcutaneous fat thickness (3), Subcutanous fat area (3), Adipocyte diameter (2), Backfat at rump (2), Body weight (weaning) (2), Carcass weight (hot) (2), External fat on ham…
1	rs80799169	MARC0054994	0.7108	226.44-226.84	--	Average daily gain (11), Average backfat thickness (9), Backfat at last rib (9), Drip loss (9), backfat above muscle dorsi (4), Backfat at tenth rib (4), Backfat weight (4), Loin muscle area (4), Shoulder subcutaneous fat thickness (4), Subcutanous fat area (4), Ear erectness (3), External fat on ham (3), Fat-cuts percentage (3), Fat to meat ratio (3), Shoulder external fat weight (3), Abdominal …
1	rs80967859	ALGA0007609	0.708	226.58-226.98	--	Average daily gain (11), Average backfat thickness (9), Backfat at last rib (9), Drip loss (9), backfat above muscle dorsi (4), Backfat at tenth rib (4), Backfat weight (4), Loin muscle area (4), Shoulder subcutaneous fat thickness (4), Subcutanous fat area (4), Ear erectness (3), External fat on ham (3), Fat-cuts percentage (3), Fat to meat ratio (3), Shoulder external fat weight (3), Abdominal …
1	rs80836566	MARC0068190	0.7383	226.73-227.13	--	Average daily gain (11), Average backfat thickness (9), Backfat at last rib (9), Drip loss (9), backfat above muscle dorsi (4), Backfat at tenth rib (4), Backfat weight (4), Loin muscle area (4), Shoulder subcutaneous fat thickness (4), Subcutanous fat area (4), Ear erectness (3), External fat on ham (3), Fat-cuts percentage (3), Fat to meat ratio (3), Shoulder external fat weight (3), Abdominal …
1	rs80881743	ALGA0007633	0.7454	227.96-228.36	TRPM6, C1H9orf40, CARNMT1, NMRK1, OSTF1	Average daily gain (11), Drip loss (11), Average backfat thickness (9), Backfat at last rib (6), backfat above muscle dorsi (4), Backfat at tenth rib (4), Backfat weight (4), Loin muscle area (4), Shoulder subcutaneous fat thickness (4), Subcutanous fat area (4), Ear erectness (3), External fat on ham (3), Fat-cuts percentage (3), Fat to meat ratio (3), Shoulder external fat weight (3), Abdominal…
1	rs81245875	MARC0055516	0.7526	228.45-228.85	--	Average daily gain (11), Drip loss (11), Average backfat thickness (9), Backfat at last rib (6), backfat above muscle dorsi (4), Backfat weight (4), Shoulder subcutaneous fat thickness (4), Subcutanous fat area (4), Backfat at tenth rib (3), Ear erectness (3), External fat on ham (3), Fat-cuts percentage (3), Fat to meat ratio (3), Shoulder external fat weight (3), Abdominal fat weight (2), Backf…
1	rs80985071	MARC0112103	0.7303	231.73-232.13	--	Average daily gain (11), Drip loss (9), Average backfat thickness (8), Backfat at last rib (6), backfat above muscle dorsi (4), Backfat weight (4), Shoulder subcutaneous fat thickness (4), Subcutanous fat area (4), Abdominal fat weight (3), Backfat at tenth rib (3), Ear erectness (3), External fat on ham (3), Fat-cuts percentage (3), Fat to meat ratio (3), Shoulder external fat weight (3), Backfa…
1	rs337131984	INRA0005883	0.7056	232.47-232.87	TLE4	Average daily gain (11), Drip loss (9), Average backfat thickness (8), Backfat at last rib (6), backfat above muscle dorsi (4), Backfat weight (4), Shoulder subcutaneous fat thickness (4), Subcutanous fat area (4), Abdominal fat weight (3), Backfat at tenth rib (3), Ear erectness (3), External fat on ham (3), Fat-cuts percentage (3), Fat to meat ratio (3), Shoulder external fat weight (3), Backfa…
1	rs80798685	ALGA0007776	0.706	232.64-233.04	--	Average daily gain (11), Drip loss (9), Average backfat thickness (8), Backfat at last rib (6), backfat above muscle dorsi (4), Backfat weight (4), Shoulder subcutaneous fat thickness (4), Subcutanous fat area (4), Abdominal fat weight (3), Backfat at tenth rib (3), Ear erectness (3), External fat on ham (3), Fat-cuts percentage (3), Fat to meat ratio (3), Shoulder external fat weight (3), Backfa…
1	rs80996461	MARC0088012	0.7156	232-232.4	TLE4	Average daily gain (11), Drip loss (9), Average backfat thickness (8), Backfat at last rib (6), backfat above muscle dorsi (4), Backfat weight (4), Shoulder subcutaneous fat thickness (4), Subcutanous fat area (4), Abdominal fat weight (3), Backfat at tenth rib (3), Ear erectness (3), External fat on ham (3), Fat-cuts percentage (3), Fat to meat ratio (3), Shoulder external fat weight (3), Backfa…
1	rs335411428	INRA0005930	0.7439	238.31-238.71	TOMM5, FRMPD1, TRMT10B, EXOSC3, DCAF10, SLC25A51, SHB	Average daily gain (9), Drip loss (9), Backfat at last rib (6), Average backfat thickness (5), backfat above muscle dorsi (3), Fat-cuts percentage (3), Shoulder subcutaneous fat thickness (3), Subcutanous fat area (3), Backfat at rump (2), Backfat weight (2), Body weight (birth) (2), Body weight (weaning) (2), Fat to meat ratio (2), Hind feet conformation (2), Melanoma susceptibility (2), Protein…
1	rs81350546	H3GA0003655	0.7284	239.81-240.21	ANP32B, NANS, TRIM14, CORO2A, TBC1D2, GABBR2	Drip loss (17), Average daily gain (9), Backfat at last rib (6), Average backfat thickness (5), backfat above muscle dorsi (3), Fat-cuts percentage (3), Shoulder subcutaneous fat thickness (3), Subcutanous fat area (3), Backfat at rump (2), Backfat weight (2), Body weight (birth) (2), Body weight (weaning) (2), Fat to meat ratio (2), Hind feet conformation (2), Melanoma susceptibility (2), Protei…
1	rs81350667	ALGA0007995	0.7879	245.57-245.97	--	Drip loss (20), Average daily gain (10), Backfat at last rib (6), Average backfat thickness (5), backfat above muscle dorsi (3), Fat-cuts percentage (3), Shoulder subcutaneous fat thickness (3), Subcutanous fat area (3), Backfat at rump (2), Backfat weight (2), Body weight (birth) (2), Body weight (weaning) (2), Fat to meat ratio (2), Hind feet conformation (2), Protein accretion rate (2), Should…
1	rs81350795	H3GA0003770	0.7249	250.32-250.72	EPB41L4B, PTPN3	Average daily gain (9), Drip loss (9), Backfat at last rib (6), Average backfat thickness (4), backfat above muscle dorsi (3), Fat-cuts percentage (3), Shoulder external fat weight (3), Shoulder subcutaneous fat thickness (3), Subcutanous fat area (3), Backfat at rump (2), Backfat weight (2), Body weight (birth) (2), Body weight (weaning) (2), Fat to meat ratio (2), Hind feet conformation (2), Sp…
1	rs337787215	INRA0006204	0.7134	250.35-250.75	EPB41L4B, PTPN3	Average daily gain (9), Drip loss (9), Backfat at last rib (6), Average backfat thickness (4), backfat above muscle dorsi (3), Fat-cuts percentage (3), Shoulder external fat weight (3), Shoulder subcutaneous fat thickness (3), Subcutanous fat area (3), Backfat at rump (2), Backfat weight (2), Body weight (birth) (2), Body weight (weaning) (2), Fat to meat ratio (2), Hind feet conformation (2), Sp…
1	rs80893626	ALGA0008166	0.7139	250.62-251.02	PALM2, AKAP2	Average daily gain (9), Drip loss (9), Backfat at last rib (6), Average backfat thickness (4), backfat above muscle dorsi (3), Fat-cuts percentage (3), Shoulder external fat weight (3), Shoulder subcutaneous fat thickness (3), Subcutanous fat area (3), Backfat at rump (2), Backfat weight (2), Body weight (birth) (2), Body weight (weaning) (2), Fat to meat ratio (2), Hind feet conformation (2), Sp…
1	rs81351363	ALGA0008705	0.7342	267.46-267.86	RALGPS1, ANGPTL2, GARNL3	Drip loss (15), Average daily gain (6), Teat number (6), Backfat at last rib (3), Backfat weight (3), Carcass length (3), Fat-cuts percentage (3), White blood cell counts (3), Adipocyte diameter (2), Alkaline phosphatase activity (2), Average backfat thickness (2), Body weight (birth) (2), Body weight (weaning) (2), Fat percentage in carcass (2), Ham weight (2), Loin muscle area (2), Shoulder sub…
1	rs80862783	MARC0045252	0.7017	279.61-280.01	--	Drip loss (17), Average daily gain (10), Shoulder subcutaneous fat thickness (4), Average backfat thickness (3), Backfat at last rib (3), Vertebra number (3), Adipocyte diameter (2), Body weight (weaning) (2), Fat-cuts percentage (2), Fat to meat ratio (2), Lean meat percentage (2), Loin muscle area (2), Loin weight (2), Spareribs weight (2), Teat number (2), Age at puberty (1), backfat above mus…
1	rs80933690	ALGA0009329	0.7271	283.7-284.1	--	Drip loss (15), Average daily gain (10), Shoulder subcutaneous fat thickness (4), Average backfat thickness (3), Backfat at last rib (3), Body weight (weaning) (2), Fat-cuts percentage (2), Lean meat percentage (2), Loin muscle area (2), Loin weight (2), Spareribs weight (2), Teat number (2), Trimmed wholesale product / live weight (2), Vertebra number (2), Adipocyte diameter (1), Age at puberty …
1	rs81323628	ASGA0102333	0.711	284.83-285.23	--	Drip loss (22), Average daily gain (10), Shoulder subcutaneous fat thickness (4), Average backfat thickness (3), Backfat at last rib (3), Body weight (weaning) (2), Fat-cuts percentage (2), Lean meat percentage (2), Loin muscle area (2), Loin weight (2), Spareribs weight (2), Teat number (2), Trimmed wholesale product / live weight (2), Vertebra number (2), Adipocyte diameter (1), Age at puberty …
1	rs319558321	INRA0007489	0.7161	294.32-294.72	--	Drip loss (15), Average backfat thickness (2), Average daily gain (2), Backfat at last rib (2), Backfat weight (2), body weight (13 weeks) (2), Fat-cuts percentage (2), Ham weight (2), Lean meat percentage (2), Trimmed wholesale product / live weight (2), Adipocyte diameter (1), Backfat at last lumbar (1), Backfat at tenth rib (1), body weight (10 weeks) (1), body weight (17 weeks) (1), Conductiv…
1	rs80900725	ASGA0007558	0.772	297.26-297.66	--	Drip loss (24), Average backfat thickness (2), Average daily gain (2), Backfat weight (2), body weight (13 weeks) (2), Ham weight (2), Loin weight (2), Trimmed wholesale product / live weight (2), Backfat at last lumbar (1), Backfat at last rib (1), Backfat at tenth rib (1), body weight (10 weeks) (1), body weight (17 weeks) (1), Cannon bone circumference (1), Fat area percentage in carcass (1), …
1	rs80822078	ALGA0010777	0.7468	303.84-304.24	--	Drip loss (12), Average backfat thickness (2), Average daily gain (2), Backfat weight (2), Ham weight (2), Loin weight (2), Trimmed wholesale product / live weight (2), Backfat at last lumbar (1), Backfat at last rib (1), Backfat at tenth rib (1), body weight (10 weeks) (1), body weight (13 weeks) (1), body weight (17 weeks) (1), Cannon bone circumference (1), Fat area percentage in carcass (1), …
1	rs81353111	ASGA0008154	0.7363	306.14-306.54	--	Drip loss (6), Average backfat thickness (2), Average daily gain (2), Backfat weight (2), Ham weight (2), Loin weight (2), Trimmed wholesale product / live weight (2), Backfat at last lumbar (1), Backfat at last rib (1), body weight (10 weeks) (1), body weight (13 weeks) (1), body weight (17 weeks) (1), Cannon bone circumference (1), Fat area percentage in carcass (1), Leaf fat weight (1), Lean m…
1	rs80918148	ASGA0008258	0.7327	307.19-307.59	--	Drip loss (6), Average daily gain (1), Backfat weight (1), body weight (10 weeks) (1), body weight (13 weeks) (1), body weight (17 weeks) (1), Ham weight (1), Leaf fat weight (1), Loin and ham percentage in carcass (1), Loin weight (1), Percentage of backfat and leaf fat in carcass (1)
1	rs80978694	MARC0110433	0.6971	9.4-9.8	ZDHHC14, TMEM242, ARID1B	Drip loss (17), Loin muscle area (3), Teat number (3), Meat color L* (2), Palmitoleic acid content (2), Shoulder subcutaneous fat thickness (2), Stearic acid content (2), Average backfat thickness (1), Average daily gain (1), Body weight (birth) (1), Diameter of angular fibers (1), Glucose level (1), Intramuscular fat content (1), Loin fat percentage (1), Marbling (1), Meat color a* (1), Meat col…
2	rs81243637	MARC0053324	0.7055	0.29-0.69	HRAS, LRRC56, LMNTD2, RASSF7, PHRF1, IRF7, CDHR5, SCT, DRD4, DEAF1, TMEM80, EPS8L2, TALDO1, GATD1, CEND1, SLC25A22, PIDD1, RPLP2, PNPLA2, CRACR2B, CD151, POLR2L, TSPAN4, CHID1, AP2A2, MUC6, MUC2	Average backfat thickness (17), Backfat at last rib (6), Average daily gain (4), Lean meat percentage (4), Loin muscle area (4), Loin weight (4), Backfat at last lumbar (3), Backfat at tenth rib (3), C3c concentration (3), Carcass weight (hot) (3), Hemolytic complement activity (alternative pathway) (3), PH for Longissmus dorsi (3), Backfat thickness between 3rd and 4th rib (2), Backfat weight (2…
2	rs81341267	ALGA0112642	0.7097	1.31-1.71	TNNT3, MRPL23, IGF2, INS, TH, ASCL2, TSPAN32, CD81, TRPM5, KCNQ1	Average backfat thickness (15), Backfat at last rib (6), Average daily gain (4), Lean meat percentage (4), Loin muscle area (4), Loin weight (4), Backfat at last lumbar (3), Backfat at tenth rib (3), C3c concentration (3), Carcass weight (hot) (3), Hemolytic complement activity (alternative pathway) (3), PH for Longissmus dorsi (3), Backfat thickness between 3rd and 4th rib (2), Backfat weight (2…
2	rs81366346	ASGA0012476	0.7418	145.91-146.31	KCTD16	LDL cholesterol (84), Adrenal gland weight (40), Cholesterol level (21), Actinobacillus pleuropneumoniae susceptibility (10), HDL/LDL ratio (9), Cortisol level (8), Backfat at rump (6), C3c concentration (4), Immunoglobulin G level (4), Ham weight (3), Meat color-L (3), backfat at mid-back (2), Cooking loss (2), Drip loss (2), Estimated carcass lean content (2), Shear force (2), Shoulder weight (…
2	rs81366371	ALGA0016578	0.7283	146.19-146.59	--	LDL cholesterol (84), Adrenal gland weight (40), Cholesterol level (21), Actinobacillus pleuropneumoniae susceptibility (10), HDL/LDL ratio (9), Cortisol level (8), Backfat at rump (6), C3c concentration (4), Immunoglobulin G level (4), Ham weight (3), Meat color-L (3), backfat at mid-back (2), Cooking loss (2), Drip loss (2), Estimated carcass lean content (2), Shear force (2), Shoulder weight (…
2	rs81367259	H3GA0008207	0.7011	154.01-154.41	--	C3c concentration (4), Ham weight (3), Meat color-L (3), Average daily gain (2), Cooking loss (2), Estimated carcass lean content (2), Shear force (2), Water holding capacity (2), Actinobacillus pleuropneumoniae susceptibility (1), Backfat at last rib (1), Belly meat content (1), Carcass weight (hot) (1), Cutlet weight (1), Drip loss (1), Fat to meat ratio (1), Feet weight (1), Ham fat thickness …
2	rs81268529	MARC0086081	0.7137	16.47-16.87	PHF21A, LARGE2, PEX16, C2H11orf94, MAPK8IP1, CRY2, SLC35C1, CHST1	Drip loss (6), Average backfat thickness (5), Ham weight (4), Actinobacillus pleuropneumoniae susceptibility (3), Backfat at last rib (3), C3c concentration (3), Hemolytic complement activity (alternative pathway) (3), Off-Flavor Score (3), Abdominal fat weight (2), Backfat at first rib (2), backfat at mid-back (2), Heart weight (2), Lean meat percentage (2), Loin muscle area (2), Melanoma suscep…
2	rs340670666	INRA0008277	0.7427	16.57-16.97	MAPK8IP1, CRY2, SLC35C1, CHST1	Drip loss (6), Average backfat thickness (5), Ham weight (4), Actinobacillus pleuropneumoniae susceptibility (3), Backfat at last rib (3), C3c concentration (3), Hemolytic complement activity (alternative pathway) (3), Abdominal fat weight (2), Backfat at first rib (2), backfat at mid-back (2), Heart weight (2), Lean meat percentage (2), Loin muscle area (2), Melanoma susceptibility (2), Off-Flav…
2	rs81368598	ASGA0009498	0.7045	20.2-20.6	--	Drip loss (7), Actinobacillus pleuropneumoniae susceptibility (5), Average backfat thickness (5), C3c concentration (3), Shoulder subcutaneous fat thickness (3), Abdominal fat weight (2), Backfat at first rib (2), Backfat at last rib (2), backfat at mid-back (2), Backfat at tenth rib (2), Ham weight (2), Heart weight (2), Lean meat percentage (2), Loin muscle area (2), Melanoma susceptibility (2)…
2	rs81256829	MARC0068888	0.7009	32.84-33.24	LIN7C, LGR4, CCDC34, BBOX1	Actinobacillus pleuropneumoniae susceptibility (7), Drip loss (6), Average backfat thickness (5), Fat-cuts percentage (4), Backfat at last rib (3), C3c concentration (3), Fat to meat ratio (3), Loin muscle area (3), Abdominal fat weight (2), Backfat at first rib (2), backfat at mid-back (2), Carcass weight (hot) (2), Dressing percentage (2), Lean meat percentage (2), Melanoma susceptibility (2), …
2	rs81264207	MARC0081975	0.7367	56.81-57.21	NLRP3, ZNF496	Actinobacillus pleuropneumoniae susceptibility (7), Backfat at last rib (4), C3c concentration (4), Carcass weight (hot) (4), Shoulder subcutaneous fat thickness (4), Abdominal fat weight (3), Average backfat thickness (3), Average daily gain (2), backfat at mid-back (2), Drip loss (2), Fat to meat ratio (2), Firmness (2), Linoleic acid content (2), Loin muscle area (2), Off-Flavor Score (2), Per…
2	rs81359804	ALGA0013970	0.8049	57.59-57.99	BTNL9, ZFP62, MGAT1	Actinobacillus pleuropneumoniae susceptibility (7), Backfat at last rib (4), C3c concentration (4), Carcass weight (hot) (4), Shoulder subcutaneous fat thickness (4), Abdominal fat weight (3), Average backfat thickness (3), Average daily gain (2), backfat at mid-back (2), Drip loss (2), Fat to meat ratio (2), Firmness (2), Linoleic acid content (2), Loin muscle area (2), Off-Flavor Score (2), Per…
2	rs81487680	INRA0008855	0.7433	58.49-58.89	MAU2, SUGP1, TM6SF2, HAPLN4, NCAN, NR2C2AP, RFXANK, BORCS8, MEF2B, TMEM161A, SLC25A42, ARMC6, SUGP2	Actinobacillus pleuropneumoniae susceptibility (7), Backfat at last rib (4), C3c concentration (4), Carcass weight (hot) (4), Shoulder subcutaneous fat thickness (4), Abdominal fat weight (3), Average backfat thickness (3), Average daily gain (2), backfat at mid-back (2), Drip loss (2), Fat to meat ratio (2), Firmness (2), Linoleic acid content (2), Loin muscle area (2), Off-Flavor Score (2), Per…
2	rs80992257	ALGA0013916	0.7922	61.62-62.02	CYP4F2	Actinobacillus pleuropneumoniae susceptibility (7), Backfat at last rib (4), C3c concentration (4), Carcass weight (hot) (4), Shear force (4), Abdominal fat weight (3), Cooking loss (3), Ham weight (3), Shoulder subcutaneous fat thickness (3), Average backfat thickness (2), Average daily gain (2), backfat at mid-back (2), Drip loss (2), Estimated carcass lean content (2), Fat to meat ratio (2), F…
2	rs320243411	INRA0008800	0.7009	66.17-66.57	MAST1, RTBDN, RNASEH2A, PRDX2, JUNB, HOOK2, BEST2, ASNA1, C2H19orf43, TNPO2, FBXW9, GNG14, DHPS, WDR83, WDR83OS, MAN2B1	Actinobacillus pleuropneumoniae susceptibility (7), Backfat at last rib (4), C3c concentration (4), Shear force (4), Abdominal fat weight (3), Carcass weight (hot) (3), Cooking loss (3), Ham weight (3), Mean corpuscular hemoglobin content (3), Shoulder subcutaneous fat thickness (3), Average backfat thickness (2), Average daily gain (2), backfat at mid-back (2), Drip loss (2), Estimated carcass l…
2	rs81272049	MARC0090681	0.7358	66.55-66.95	--	Actinobacillus pleuropneumoniae susceptibility (7), Backfat at last rib (4), C3c concentration (4), Shear force (4), Abdominal fat weight (3), Carcass weight (hot) (3), Cooking loss (3), Ham weight (3), Shoulder subcutaneous fat thickness (3), Average backfat thickness (2), Average daily gain (2), backfat at mid-back (2), Drip loss (2), Estimated carcass lean content (2), Fat to meat ratio (2), F…
2	rs81239450	MARC0048160	0.7183	75.89-76.29	SGTA, SLC39A3, DIRAS1, GNG7, GADD45B, LMNB2, TIMM13, TMPRSS9, SPPL2B, LSM7, LINGO3, C2H19orf35	Actinobacillus pleuropneumoniae susceptibility (7), C3c concentration (4), Carcass weight (hot) (3), Cooking loss (3), Ham weight (3), Loin muscle area (3), Shear force (3), Shoulder subcutaneous fat thickness (3), Abdominal fat weight (2), Average daily gain (2), Backfat at last rib (2), backfat at mid-back (2), Drip loss (2), Estimated carcass lean content (2), Fat to meat ratio (2), Firmness (…
2	rs81264818	MARC0080822	0.744	80.93-81.33	UIMC1, HK3, UNC5A, TSPAN17, EIF4E1B, SNCB, GPRIN1, CDHR2	Actinobacillus pleuropneumoniae susceptibility (7), C3c concentration (4), Carcass weight (hot) (3), Cooking loss (3), Ham weight (3), Loin muscle area (3), Shear force (3), Shoulder subcutaneous fat thickness (3), Abdominal fat weight (2), Average daily gain (2), Backfat at last rib (2), backfat at mid-back (2), Drip loss (2), Estimated carcass lean content (2), Fat to meat ratio (2), Firmness (…
2	rs81360000	H3GA0006931	0.758	82.58-82.98	FOXD1, BTF3, ANKRA2, UTP15, ARHGEF28	Actinobacillus pleuropneumoniae susceptibility (7), C3c concentration (4), Carcass weight (hot) (3), Cooking loss (3), Ham weight (3), Loin muscle area (3), Shear force (3), Shoulder subcutaneous fat thickness (3), Abdominal fat weight (2), Average daily gain (2), Backfat at last rib (2), backfat at mid-back (2), Drip loss (2), Estimated carcass lean content (2), Fat to meat ratio (2), Firmness (…
2	rs81211357	DIAS0003663	0.7122	89.98-90.38	SSBP2	Actinobacillus pleuropneumoniae susceptibility (8), C3c concentration (4), Carcass weight (hot) (3), Cooking loss (3), Ham weight (3), Loin muscle area (3), Shear force (3), Shoulder subcutaneous fat thickness (3), Abdominal fat weight (2), androstenone laboratory (2), Average backfat thickness (2), Average daily gain (2), backfat at mid-back (2), Drip loss (2), Estimated carcass lean content (2)…
3	rs324380156	SIRI0001432	0.7205	104.29-104.69	--	Intramuscular fat content (21), pH 45 minutes post mortem (3), Dressing percentage (2), Fat androstenone level (2), Loin weight (2), Meat color b* (2), Average backfat thickness (1), Backfat at rump (1), Backfat thickness between 3rd and 4th rib (1), Backfat weight (1), Base excess (1), Body weight (3 weeks) (1), Body weight (end of test) (1), Body weight (slaughter) (1), Body weight (weaning) (1…
3	rs81376315	H3GA0010581	0.8095	119.28-119.68	RDH14	Intramuscular fat content (22), pH 45 minutes post mortem (3), Teat number (3), Dressing percentage (2), Loin weight (2), Average backfat thickness (1), Average daily gain (1), backfat at mid-back (1), Backfat thickness between 3rd and 4th rib (1), Backfat weight (1), Base excess (1), Body weight (3 weeks) (1), Body weight (end of test) (1), Body weight (slaughter) (1), Body weight (weaning) (1),…
3	rs81376431	ALGA0021059	0.7148	119.55-119.95	--	Intramuscular fat content (22), pH 45 minutes post mortem (3), Teat number (3), Dressing percentage (2), Loin weight (2), Age at puberty (1), Average backfat thickness (1), Average daily gain (1), backfat at mid-back (1), Backfat thickness between 3rd and 4th rib (1), Backfat weight (1), Base excess (1), Body weight (3 weeks) (1), Body weight (end of test) (1), Body weight (slaughter) (1), Body w…
[truncated: 275 more rows]

## Sheet: Table S4
Table S4 FST of all SNPs
Chr	SNP	Position	Alle1	Alle2	Fit	FST	Fis
1	ASGA0000014	261794	A	C	0.1285	0.0826	0.2005
1	ALGA0000009	408640	A	G	0.1225	0.4314	0.5011
1	ALGA0000014	381075	T	C	0.1154	0.4213	0.4881
1	M1GA0000060	455095	T	C	0.239	0.427	0.564
1	ASGA0000047	477400	A	G	0.1649	0.1148	0.2608
1	ALGA0000021	422682	C	A	0.1942	0.3241	0.4554
1	ALGA0000022	437279	G	A	0.2388	0.4253	0.5625
[truncated: 34,702 more rows]

## Sheet: Table S5
Table S5 Gene Ontology (GO) terms and Kyoto Encyclopedia of Genes and Genomes (KEGG) pathways enriched with candidate genes
[truncated: 29 more rows]
